# Supplementary material for: Machine learning-driven decision support for antibiotic optimization in typhoid fever based on patient profiles
Source: BMC Med Inform Decis Mak. 2026 May 12;26:241. doi: 10.1186/s12911-026-03528-8 (PMC13335061; doi:10.1186/s12911-026-03528-8)
Supplement: Supplementary file 2 — Supplementary Material 2 [file 12911_2026_3528_MOESM2_ESM.xlsx]

## Sheet: Typhoid_Data
Patient ID	Age	Gender	Symptoms Severity	Hemoglobin (g/dL)	Platelet Count	Blood Culture Bacteria	Urine Culture Bacteria	Calcium (mg/dL)	Potassium (mmol/L)	Current Medication	Treatment Duration	Treatment Outcome
1	38	Female	Low	24.0129	259366	Escherichia coli	Klebsiella pneumoniae	8.7	9.07925	Amoxicillin	15 days	Unsuccessful
2	48	Male	Moderate	12.3	208128	Salmonella typhi	-	8.3	4.3	Ceftriaxone	5 days	Successful
3	33	Male	High	10.7	251028	Escherichia coli	-	10	3.8	Azithromycin	15 days	Unsuccessful
4	56	Male	High	14.9	157787	Salmonella typhi	Klebsiella pneumoniae	9.4	3.7	Ceftriaxone	13 days	Successful
5	67	Male		13.1	217075	Salmonella typhi	Escherichia coli	9.8	5	Amoxicillin	13 days
6	19	Female	Low	12.8	264479		Klebsiella pneumoniae	8.7	4.9	Amoxicillin	13 days	Successful
7	55	Male	Low	14.9	178364	Escherichia coli	-	9.1	4.7	Ceftriaxone	10 days	Successful
8	70	Male		14.8	200389	Escherichia coli	Escherichia coli	8.7	4.2	Amoxicillin	6 days	Unsuccessful
9	28	Female	Moderate	14.7	250223	Staphylococcus	-	9.6	4.1	Ceftriaxone	5 days	Successful
10	24	Male	Moderate	13.2	162206	Escherichia coli	Klebsiella pneumoniae	9.3	4.2	Ceftriaxone	6 days	Successful
11	24	Male	Low	13.7	272673	Salmonella typhi	-	8.2	4.2	Azithromycin	11 days	Successful
12	64	Male	Moderate	13.8	168887	Staphylococcus	Escherichia coli	8.7	4.9	Azithromycin	8 days	Successful
13	37	Female	Moderate	20.8241	178774	Escherichia coli	-	2.38572	4	Azithromycin	15 days	Successful
14	19	Female		13.9	229204	Staphylococcus	-	9.6	5	Ceftriaxone	12 days
15	23	Female	High	12.8	175829	Escherichia coli	Escherichia coli	8.5	5	Ceftriaxone	13 days	Successful
16	23	Female	High	13.7	268949	Staphylococcus	Escherichia coli	9.3	4.8	Ceftriaxone	15 days	Unsuccessful
17	50	Female	Moderate	14.4	282514	Salmonella typhi	Escherichia coli	9.7	3.6	Amoxicillin	9 days	Successful
18	25	Male	High	14.9	280195	Staphylococcus	Escherichia coli	8.6	4.9	Azithromycin		Successful
19	48	Male	High	12.1	233494	Salmonella typhi	-	8.4	4.9	Ceftriaxone	10 days	Unsuccessful
20	60	Female	Low	11.8	145210	Escherichia coli	Klebsiella pneumoniae	8	4.2	Azithromycin		Unsuccessful
21	32	Female		10.3	269533	Staphylococcus	-	10	3.7	Amoxicillin		Unsuccessful
22	20	Male	Low	14.2	232404	Staphylococcus	Escherichia coli	9.3	3.8	Ceftriaxone	7 days	Successful
23	48	Male	High	13.2	130876		-	8.3	4.4	Ceftriaxone	15 days	Successful
24	53	Male	Low	12.3	196866	Staphylococcus	-	8.2	3.7	Ceftriaxone	14 days	Unsuccessful
25	29	Female	Low	11.5	226715	Escherichia coli	Escherichia coli	8.4	4.2	Amoxicillin	10 days	Unsuccessful
26	21	Male	Moderate	10.9	147819		Escherichia coli	8.8	4.5	Azithromycin	13 days	Successful
27	31	Male	Low	10.1	177467		Escherichia coli	9.2	4.6	Ceftriaxone	12 days	Unsuccessful
28	64	Female	Low	12.8	186709	Escherichia coli	Klebsiella pneumoniae	8.8	4.7	Amoxicillin	15 days	Successful
29	63	Female	High	11.3	138504	Escherichia coli	-	8	3.7	Azithromycin	15 days	Successful
30	63	Female	Moderate	13.4	150384	Staphylococcus	Klebsiella pneumoniae	9.8	4	Ceftriaxone	5 days	Unsuccessful
31	34	Female	High	13.8	139590	Escherichia coli	Escherichia coli	8.5	4.4	Amoxicillin	6 days	Unsuccessful
32	46	Male	Low	11.3	154803	Escherichia coli	-	8.2	4.6	Ceftriaxone	8 days	Successful
33	41	Female	High	14.6	231163	Salmonella typhi	Klebsiella pneumoniae	8.4	4	Ceftriaxone	11 days	Successful
34	53	Male	High	13.8	254835	Escherichia coli	Escherichia coli	8.4	4.9	Ceftriaxone	8 days	Successful
35	52	Male	Moderate	14	137039	Escherichia coli	Escherichia coli	8.6	3.9	Azithromycin	13 days	Unsuccessful
36	48	Female		12.1	213106	Escherichia coli	-	8.7	4.4	Ceftriaxone	14 days	Unsuccessful
37	34	Female	Moderate	10.4	227434	Staphylococcus	Klebsiella pneumoniae	8.9	4.2	Azithromycin	6 days	Successful
38	55	Male	High	15	191311	Salmonella typhi	Escherichia coli	9	4.7	Ceftriaxone	10 days	Successful
39	55	Male	Low	12.1	190759	Escherichia coli	Escherichia coli	8.8	3.9	Ceftriaxone		Unsuccessful
40	58	Male	Moderate	11.4	125831	Staphylococcus	Klebsiella pneumoniae	8.5	4.4	Azithromycin	12 days
41	68	Male	Low	13.4	240767		Klebsiella pneumoniae	9	4.4	Ceftriaxone	6 days	Successful
42	58	Male	Moderate	12	179443	Escherichia coli	Escherichia coli	9.5	4.1	Ceftriaxone	9 days	Successful
43	51	Female	Moderate	11.7	273730	Escherichia coli	Klebsiella pneumoniae	9.3	3.8	Azithromycin	6 days	Successful
44	46	Female	Moderate	11.8	178595	Staphylococcus	Escherichia coli	8.3	3.6	Azithromycin		Successful
45	44	Female	Moderate	14.6	211337	Escherichia coli	Escherichia coli	8.4	3.7	Amoxicillin	13 days	Unsuccessful
46	32	Male	High	11.5	204730	Salmonella typhi	Klebsiella pneumoniae	9.7	8.22495	Amoxicillin	13 days	Successful
47	54	Male	Moderate	11	266999	Staphylococcus	-	8.3	4.9	Azithromycin	5 days	Unsuccessful
48	54	Female	High	13.1	149319	Staphylococcus	Klebsiella pneumoniae	8.5	11.6928	Azithromycin	5 days	Unsuccessful
49	68	Male	Low	12.8	124105	Salmonella typhi	Klebsiella pneumoniae	8.4	4.8	Azithromycin	12 days	Unsuccessful
50	60	Female	Moderate	13.9	165846	Salmonella typhi	Escherichia coli	9.4	5	Azithromycin	6 days	Successful
51	41	Female	Low	14.6	132423	Salmonella typhi	Klebsiella pneumoniae	9.3	4.8	Ceftriaxone	6 days	Successful
52	49	Male	Low	10.4	203504	Staphylococcus	Klebsiella pneumoniae	8.7	4.8	Amoxicillin	14 days	Unsuccessful
53	25	Female	Low	10.7	135912	Escherichia coli	Escherichia coli	9.5	3.7	Amoxicillin		Successful
54	64	Male	Low	11.8	218056	Escherichia coli	-	8.6	4.3	Azithromycin	14 days	Successful
55	30	Male	High	11.6	271906	Staphylococcus	Escherichia coli	9.9	4.4	Amoxicillin	15 days
56	59	Female	Low	12.7	133464	Escherichia coli	Escherichia coli	9.4	3.7	Amoxicillin	13 days	Successful
57	40	Male	High	10.8	143215	Staphylococcus	Escherichia coli	9	3.8	Amoxicillin	7 days	Unsuccessful
58	31	Female	Low	13.3	169281	Escherichia coli	Escherichia coli	9.9	4	Ceftriaxone	10 days	Unsuccessful
59	58	Female	Low	12.8	226660	Escherichia coli	Klebsiella pneumoniae	9.1	3.6	Azithromycin	7 days	Successful
60	40	Male	High	14	240563	Escherichia coli	Klebsiella pneumoniae	8	4.6	Ceftriaxone	11 days	Unsuccessful
61	70	Female	High	14.2	141495	Salmonella typhi	Escherichia coli	9.1	4.4	Amoxicillin	9 days	Successful
62	61	Female	Moderate	11.6	139761	Staphylococcus	Klebsiella pneumoniae	9.4	3.8	Azithromycin	13 days	Successful
63	66	Female	Moderate	12.6	157676	Staphylococcus	Klebsiella pneumoniae	9.2	4.2	Ceftriaxone	13 days
64	22	Male		11.3	298257	Salmonella typhi	Escherichia coli	9.9	4	Amoxicillin	9 days	Unsuccessful
65	39	Male	High	11.3	233052	Salmonella typhi	Escherichia coli	9	4	Amoxicillin	9 days	Successful
66	49	Male	High	11.8	157731		Escherichia coli	9.2	4.9	Ceftriaxone	9 days	Unsuccessful
67	49	Female	High	12	257617	Escherichia coli	Klebsiella pneumoniae	9.9	4.4	Azithromycin		Unsuccessful
68	35	Female	Moderate	12.8	202773	Salmonella typhi	Klebsiella pneumoniae	8.7	3.8	Amoxicillin	7 days	Unsuccessful
69	37	Male	High	14.7	247630	Staphylococcus	-	8.7	8.37975	Amoxicillin	11 days	Unsuccessful
70	34	Male	Low	11	299040	Staphylococcus	-	9.9	4	Ceftriaxone	12 days	Successful
71	43	Female	Moderate	10.7	197970	Escherichia coli	Escherichia coli	8.6	4.7	Amoxicillin	12 days	Successful
72	28	Female	High	14	251367	Staphylococcus	Klebsiella pneumoniae	8.8	3.8	Azithromycin	9 days
73	60	Female	Low	10.6	173041		-	9.8	4.2	Azithromycin	6 days	Unsuccessful
74	37	Female	High	13.3	296502	Escherichia coli	Escherichia coli	8.2	4.5	Ceftriaxone	10 days	Unsuccessful
75	38	Female	Low	12.8	126804	Staphylococcus	Klebsiella pneumoniae	9.4	3.9	Ceftriaxone	6 days	Unsuccessful
76	37	Male	Low	11.7	153602	Staphylococcus	Escherichia coli	8.3	4.6	Ceftriaxone	11 days	Unsuccessful
77	34	Male	High	14.8	120255		Escherichia coli	9.9	3.9	Ceftriaxone	8 days
78	53	Male	Low	12.1	158382	Salmonella typhi	-	8.5	3.7	Azithromycin		Successful
79	62	Male	Low	10.5	192953	Salmonella typhi	Escherichia coli	8.1	4.2	Amoxicillin	12 days
80	62	Female	Low	12.6	179031	Staphylococcus	-	38.1064	4.3	Ceftriaxone	8 days	Successful
81	42	Female	Moderate	11.8	241035		Klebsiella pneumoniae	5.93871	4.8	Ceftriaxone	6 days	Unsuccessful
82	40	Female	Moderate	22.4391	123716	Escherichia coli	-	9.2	4	Ceftriaxone	7 days	Successful
83	53	Male	Low	14.1	282754	Staphylococcus	-	8	5	Ceftriaxone	8 days	Successful
84	38	Male	Moderate	12.7	222301	Staphylococcus	Klebsiella pneumoniae	9.4	3.7	Ceftriaxone	14 days	Successful
85	53	Male	Moderate	13.9	206539	Salmonella typhi	-	9.7	4.5	Ceftriaxone	13 days	Successful
86	59	Male	Moderate	13.5	247444	Escherichia coli	Klebsiella pneumoniae	9.4	3.5	Amoxicillin	12 days	Unsuccessful
87	67	Male	Moderate	13.2	143442	Staphylococcus	Escherichia coli	9.6	4.7	Azithromycin	6 days	Unsuccessful
88	42	Male		14	285053	Staphylococcus	Escherichia coli	9.1	4.3	Amoxicillin	6 days	Unsuccessful
89	47	Female		10.5	256449	Salmonella typhi	-	9.9	7.38382	Azithromycin	7 days	Unsuccessful
90	45	Male		10.1	221098	Salmonella typhi	-	2.58108	3.8	Amoxicillin	7 days	Successful
91	42	Male	Low	11.3	175743		-	8.9	4.5	Amoxicillin		Unsuccessful
92	28	Male	Moderate	14.9	193536	Staphylococcus	-	8.2	3.6	Amoxicillin	8 days
93	25	Female	Low	13.2	257244	Salmonella typhi	Klebsiella pneumoniae	9	4.6	Amoxicillin	13 days	Successful
94	21	Female	High	14.2	180288	Salmonella typhi	-	9.1	3.5	Amoxicillin		Unsuccessful
95	32	Female	High	13.1	125605	Escherichia coli	-	8.3	4.2	Amoxicillin	10 days	Successful
96	21	Male	Low	10.5	194804	Salmonella typhi	Escherichia coli	8.7	4.3	Amoxicillin	9 days
97	70	Male	High	13.2	240427	Salmonella typhi	Escherichia coli	9.6	6.43598	Amoxicillin	8 days	Successful
98	61	Male	High	10.2	261628	Salmonella typhi	-	8.1	4	Azithromycin	12 days	Successful
99	63	Male	Low	13.1	255927	Salmonella typhi	Escherichia coli	9.5	4.5	Amoxicillin	15 days	Successful
100	35	Male	Moderate	14.4	299799	Staphylococcus	Escherichia coli	9.7	4.8	Amoxicillin	7 days	Successful
101	38	Female	Low	13.9	293212	Escherichia coli	Klebsiella pneumoniae	9.2	3.8	Azithromycin		Successful
102	51	Female	Low	14.8	128204	Salmonella typhi	Escherichia coli	8.8	4.8	Azithromycin	13 days	Successful
103	59	Female	Low	13.8	176029		-	9.9	4.1	Azithromycin	8 days	Successful
104	28	Female	Low	10.9	232128	Salmonella typhi	Escherichia coli	8.3	4.5	Amoxicillin	12 days	Unsuccessful
105	53	Male	High	14.5	138711	Staphylococcus	-	9.4	4.7	Azithromycin		Successful
106	60	Male	Moderate	11.2	247329	Salmonella typhi	-	9.8	11.6996	Azithromycin	8 days
107	42	Female	Moderate	10.9	223968	Staphylococcus	Klebsiella pneumoniae	32.5473	4.7	Ceftriaxone	15 days	Successful
108	20	Male	Low	14.4	212938		Escherichia coli	8.8	3.8	Amoxicillin	11 days	Unsuccessful
109	29	Female	Moderate	10.2	281529	Staphylococcus	Escherichia coli	9.4	3.7	Amoxicillin	15 days	Successful
110	68	Female	Low	12.3	212174	Staphylococcus	Escherichia coli	8.2	3.8	Azithromycin	15 days	Successful
111	55	Female	High	14.4	241787	Escherichia coli	Escherichia coli	8.5	4.6	Ceftriaxone	14 days	Unsuccessful
112	38	Male	Moderate	13.5	210954	Salmonella typhi	Escherichia coli	9.3	4.4	Azithromycin		Unsuccessful
113	26	Female	Low	21.3093	286100	Salmonella typhi	Klebsiella pneumoniae	9.2	4.5	Amoxicillin	9 days	Unsuccessful
114	47	Female	High	11.1	228631		Klebsiella pneumoniae	9.3	3.9	Amoxicillin		Unsuccessful
115	50	Male	Moderate	10.3	227431	Staphylococcus	-	9.9	4.1	Amoxicillin	13 days	Unsuccessful
116	59	Female	High	13.9	275815	Escherichia coli	Escherichia coli	9.6	4.1	Ceftriaxone	9 days	Successful
117	53	Male	High	14.6	128488	Escherichia coli	Klebsiella pneumoniae	9.8	4.7	Azithromycin	9 days	Unsuccessful
118	32	Male	Low	10.5	256889	Staphylococcus	Klebsiella pneumoniae	9.7	4.2	Amoxicillin	6 days	Successful
119	29	Male		12.3	169752	Staphylococcus	-	9.7	3.5	Amoxicillin	5 days	Unsuccessful
120	20	Male	Low	13.8	283791	Staphylococcus	-	9.3	4.1	Azithromycin	13 days	Unsuccessful
121	67	Female	High	10.2	266270	Escherichia coli	Klebsiella pneumoniae	18.2151	4.9	Azithromycin	7 days	Successful
122	33	Female	Low	11	141738	Escherichia coli	Klebsiella pneumoniae	13.4874	4.7	Ceftriaxone	5 days	Unsuccessful
123	18	Female	Moderate	11.7	228923	Salmonella typhi	Escherichia coli	8.7	4.2	Azithromycin	13 days	Unsuccessful
124	65	Male	High	11.4	153265	Salmonella typhi	Klebsiella pneumoniae	9.5	4.8	Amoxicillin		Successful
125	60	Male		10.2	147573	Escherichia coli	Escherichia coli	9.2	3.7	Ceftriaxone
126	24	Female	High	13.8	233659	Salmonella typhi	Escherichia coli	9.6	4.3	Ceftriaxone	8 days	Successful
127	25	Male	High	10.3	150715	Salmonella typhi	-	8.1	4.6	Amoxicillin	11 days	Successful
128	31	Male	Moderate	11.6	203732		Klebsiella pneumoniae	8	3.9	Ceftriaxone	11 days	Successful
129	58	Female	Moderate	12.1	155222		Escherichia coli	8.5	4.1	Azithromycin	10 days	Unsuccessful
130	49	Female	Low	11.3	247396	Staphylococcus	-	8.8	10.8465	Amoxicillin	15 days
131	60	Male	Low	12	193271	Salmonella typhi	Klebsiella pneumoniae	8.5	3.9	Amoxicillin	14 days	Unsuccessful
132	32	Female	High	12.8	217500	Salmonella typhi	Escherichia coli	8.8	4.8	Ceftriaxone		Unsuccessful
133	47	Female	Moderate	11.3	172687	Staphylococcus	-	8.8	10.39	Amoxicillin	13 days	Successful
134	34	Female	High	12.3	207345	Escherichia coli	-	8.7	3.5	Azithromycin	12 days	Unsuccessful
135	65	Female	Low	20.3554	142806	Salmonella typhi	Escherichia coli	32.0592	4.2	Amoxicillin	7 days	Unsuccessful
136	55	Male	Low	11.1	232215	Staphylococcus	Klebsiella pneumoniae	8	4.7	Azithromycin	8 days	Successful
137	68	Female		13.9	173171	Escherichia coli	Escherichia coli	8.7	4.1	Ceftriaxone		Successful
138	53	Female	Moderate	14.2	241424	Salmonella typhi	Escherichia coli	9.2	4.8	Azithromycin		Successful
139	41	Male	Low	11.1	275734	Salmonella typhi	Klebsiella pneumoniae	9.1	4.7	Amoxicillin	8 days	Successful
140	41	Male	Low	14	219718	Staphylococcus	Klebsiella pneumoniae	29.739	4.1	Amoxicillin		Successful
141	30	Female	High	11.9	292256	Staphylococcus	Klebsiella pneumoniae	9	3.8	Azithromycin	8 days	Unsuccessful
142	22	Male	High	12	130911	Staphylococcus	Klebsiella pneumoniae	8.8	4.8	Amoxicillin	8 days	Successful
143	48	Male	Low	23.5865	168075	Escherichia coli	Klebsiella pneumoniae	8.7	4.5	Ceftriaxone		Unsuccessful
144	58	Male		23.1386	250807		-	8.9	3.7	Ceftriaxone		Unsuccessful
145	23	Male		20.2782	131751	Staphylococcus	Escherichia coli	9.2	4	Azithromycin	11 days	Successful
146	37	Male	Low	14.6	279103	Escherichia coli	Escherichia coli	9.5	4.3	Amoxicillin	11 days	Unsuccessful
147	52	Female	Low	14	142783	Escherichia coli	Klebsiella pneumoniae	9.7	10.2412	Ceftriaxone	8 days	Unsuccessful
148	68	Female	High	10.8	275083	Salmonella typhi	Escherichia coli	9.6	4.7	Ceftriaxone	14 days	Successful
149	45	Female	Moderate	10.9	148417		-	10	4.1	Amoxicillin	9 days	Unsuccessful
150	40	Male	Moderate	13.2	296947	Staphylococcus	Escherichia coli	9.7	4.7	Amoxicillin	10 days	Unsuccessful
151	42	Female	Low	13.8	121427	Escherichia coli	Escherichia coli	9.8	9.90431	Ceftriaxone	13 days	Unsuccessful
152	29	Female	Low	11.7	257674	Staphylococcus	-	8.3	4.2	Amoxicillin	8 days	Successful
153	22	Female	High	10.2	171452	Escherichia coli	Klebsiella pneumoniae	8.4	3.7	Ceftriaxone	10 days	Successful
154	19	Male		20.3178	167640	Salmonella typhi	Klebsiella pneumoniae	9.4	3.8	Azithromycin	13 days	Successful
155	36	Male	High	10.8	219905	Escherichia coli	Klebsiella pneumoniae	9.1	4.8	Ceftriaxone	6 days	Unsuccessful
156	47	Male	Low	13.4	219780	Salmonella typhi	Escherichia coli	22.7684	4.4	Amoxicillin		Unsuccessful
157	55	Male	Low	15	163088	Salmonella typhi	Escherichia coli	14.4297	4.7	Azithromycin	10 days	Successful
158	70	Male	Low	14	283006	Staphylococcus	Klebsiella pneumoniae	9.3	6.34459	Azithromycin	8 days	Unsuccessful
159	32	Male	High	14.6	285586	Salmonella typhi	Escherichia coli	9.6	4.7	Ceftriaxone	7 days	Unsuccessful
160	20	Male	Moderate	12.8	251961	Staphylococcus	Escherichia coli	8.6	4.5	Azithromycin	11 days	Successful
161	47	Female	High	11.6	191334	Salmonella typhi	Escherichia coli	8.9	4.9	Ceftriaxone	11 days
162	46	Female	High	11.6	154095	Escherichia coli	Klebsiella pneumoniae	9	5	Ceftriaxone	12 days	Successful
163	44	Female	Low	14.9	237458	Staphylococcus	-	9	4.9	Azithromycin	13 days	Unsuccessful
164	34	Male	Moderate	12.1	201587	Staphylococcus	Escherichia coli	9.6	4.5	Ceftriaxone		Successful
165	46	Female	Low	14.5	212879		-	8.8	4.9	Amoxicillin		Unsuccessful
166	23	Female	Low	14	129476	Staphylococcus	Escherichia coli	9	5	Azithromycin	13 days	Successful
167	35	Female	High	14	251719	Salmonella typhi	Escherichia coli	8.3	9.22468	Ceftriaxone	12 days	Unsuccessful
168	56	Male	Low	11.4	226983	Escherichia coli	-	47.1366	3.9	Amoxicillin	9 days	Successful
169	34	Male	Moderate	12.8	275995	Salmonella typhi	-	16.1577	4.6	Azithromycin	14 days	Successful
170	24	Female	Moderate	14.7	203401	Salmonella typhi	-	8	3.8	Ceftriaxone	14 days	Unsuccessful
171	53	Male		14.6	212127	Salmonella typhi	Escherichia coli	9.8	4	Amoxicillin	13 days	Unsuccessful
172	63	Male	Moderate	10.4	123473	Escherichia coli	-	8.8	4	Azithromycin	7 days
173	59	Female	High	10	190527	Escherichia coli	Escherichia coli	9.5	4.1	Amoxicillin	8 days	Successful
174	42	Female		14.7	298403	Salmonella typhi	-	8.4	4.7	Amoxicillin	6 days	Successful
175	66	Male	Low	12.2	127651	Staphylococcus	Escherichia coli	8.4	3.5	Azithromycin	10 days	Successful
176	32	Male	High	10.5	289323	Staphylococcus	-	9.7	4.6	Azithromycin	15 days	Successful
177	70	Male	Low	14.5	251881	Staphylococcus	Escherichia coli	8.6	4.3	Ceftriaxone	6 days	Successful
178	52	Female	Moderate	13.2	165120	Staphylococcus	-	9.5	4.4	Azithromycin	12 days	Successful
179	42	Male	High	11.4	225541	Staphylococcus	Escherichia coli	9.7	4.9	Amoxicillin	14 days	Successful
180	18	Male		12.4	207917	Salmonella typhi	Escherichia coli	9.3	4	Azithromycin		Successful
181	46	Male	Low	11.2	240018	Staphylococcus	Klebsiella pneumoniae	8.4	3.8	Azithromycin	12 days	Unsuccessful
182	49	Female	High	13.8	204987	Staphylococcus	Klebsiella pneumoniae	8.3	4.4	Azithromycin	5 days	Successful
183	66	Male	Low	14.4	217134	Salmonella typhi	Escherichia coli	9	3.6	Azithromycin	9 days	Successful
184	19	Female	Low	12.7	219844	Escherichia coli	Klebsiella pneumoniae	10	4.7	Azithromycin	5 days
185	29	Female	Moderate	10.2	269063		-	8.4	4.1	Ceftriaxone	5 days	Successful
186	47	Male	Low	13.1	198078	Escherichia coli	-	9	4.6	Amoxicillin	10 days	Unsuccessful
187	36	Male	Low	11.1	224202	Salmonella typhi	-	8.8	3.9	Azithromycin	15 days	Successful
188	35	Female	Low	14.4	233912	Staphylococcus	-	8.4	3.6	Azithromycin	8 days	Successful
189	24	Male	Moderate	11	138251	Salmonella typhi	-	9.9	4.6	Azithromycin	5 days	Successful
190	26	Male	Moderate	13.7	159499	Escherichia coli	-	10	4.5	Ceftriaxone	5 days	Unsuccessful
191	48	Male		14.7	120593	Escherichia coli	Klebsiella pneumoniae	8.1	3.9	Amoxicillin	7 days	Unsuccessful
192	67	Female	Moderate	12	268578	Staphylococcus	Klebsiella pneumoniae	10	10.6577	Azithromycin	5 days	Successful
193	58	Female	Moderate	10.3	126391	Escherichia coli	Klebsiella pneumoniae	8.6	10.4456	Amoxicillin	10 days	Successful
194	36	Female	High	14.7	126949	Salmonella typhi	Escherichia coli	9.8	10.5592	Azithromycin		Unsuccessful
195	21	Male		14.5	182597		Klebsiella pneumoniae	8.4	4.5	Azithromycin	7 days	Unsuccessful
196	41	Male		10.5	153282	Salmonella typhi	Escherichia coli	9.8	3.9	Amoxicillin	9 days	Successful
197	22	Male	Moderate	12.2	170104	Staphylococcus	Escherichia coli	8.7	4.1	Amoxicillin		Successful
198	24	Male		13.5	172544	Staphylococcus	-	9.9	4.1	Amoxicillin	13 days	Unsuccessful
199	35	Female	Low	12.4	229907	Salmonella typhi	Escherichia coli	9.9	4.4	Azithromycin	12 days	Successful
200	51	Female	Moderate	13.6	289899	Escherichia coli	Klebsiella pneumoniae	9.5	4.6	Amoxicillin	6 days	Successful
201	48	Male	Moderate	10.9	282723	Escherichia coli	Escherichia coli	9.6	3.8	Azithromycin	13 days	Successful
202	50	Female	High	11.5	178069	Salmonella typhi	Escherichia coli	8.4	4.7	Azithromycin	6 days	Successful
203	32	Female	Low	11.1	171322	Escherichia coli	-	9.7	4.5	Ceftriaxone	7 days
204	38	Male	High	11.6	238774	Salmonella typhi	Klebsiella pneumoniae	9.4	8.77783	Amoxicillin	10 days
205	57	Female	High	10.3	196319	Escherichia coli	Klebsiella pneumoniae	8.1	4.1	Azithromycin	6 days	Unsuccessful
206	69	Male	High	14.3	234261	Staphylococcus	Klebsiella pneumoniae	9.7	4.1	Amoxicillin	7 days	Unsuccessful
207	60	Female	Moderate	10.6	256250	Staphylococcus	Escherichia coli	8.1	4.9	Azithromycin		Unsuccessful
208	52	Female	Low	21.3932	146470	Staphylococcus	Escherichia coli	8.9	3.7	Azithromycin		Successful
209	29	Male	Moderate	11	236887		-	8.6	4.7	Ceftriaxone	7 days	Successful
210	57	Male	High	11.2	152117	Escherichia coli	Escherichia coli	9.3	4.2	Azithromycin	15 days	Successful
211	57	Female	High	10.5	151932	Escherichia coli	-	10	10.6721	Azithromycin	10 days	Unsuccessful
212	68	Male		21.2024	165111	Escherichia coli	-	9.9	3.8	Ceftriaxone	14 days	Successful
213	51	Female	Low	13.7	175624	Escherichia coli	Escherichia coli	8.1	3.6	Ceftriaxone	9 days	Successful
214	50	Male	Moderate	12.6	263443	Salmonella typhi	Escherichia coli	9.9	9.46728	Amoxicillin	7 days	Successful
215	54	Female		10.7	208888	Escherichia coli	-	9.7	4	Amoxicillin	10 days	Successful
216	64	Female	Moderate	13.6	268625	Escherichia coli	-	9.6	3.6	Amoxicillin	8 days	Unsuccessful
217	21	Female	High	10.4	223413	Salmonella typhi	Escherichia coli	9.2	4.7	Amoxicillin	13 days	Successful
218	47	Female	High	10	244392	Staphylococcus	Escherichia coli	8.4	5	Ceftriaxone	12 days	Unsuccessful
219	31	Male	Low	12.9	167056		-	8.9	4.3	Amoxicillin	10 days	Unsuccessful
220	37	Female	Moderate	13.4	220988	Staphylococcus	Klebsiella pneumoniae	9.7	4.8	Amoxicillin	14 days	Successful
221	63	Male	Moderate	11.2	270096	Escherichia coli	Escherichia coli	8.7	4.5	Ceftriaxone	12 days	Successful
222	49	Male	Moderate	14.6	139074	Escherichia coli	Escherichia coli	8.9	4.5	Amoxicillin	10 days	Successful
223	33	Male	Low	10.3	212043	Escherichia coli	Escherichia coli	9.4	3.9	Ceftriaxone	8 days	Unsuccessful
224	22	Male	Low	10.3	176742	Salmonella typhi	Klebsiella pneumoniae	8.8	4.8	Amoxicillin	15 days	Successful
225	31	Female	Moderate	12	265666		Klebsiella pneumoniae	9	4.8	Amoxicillin	13 days	Successful
226	41	Female	Moderate	14	197374	Escherichia coli	-	8.3	4.2	Amoxicillin	15 days
227	65	Female	Low	11.5	264097	Escherichia coli	Escherichia coli	8.3	4.5	Amoxicillin	14 days	Successful
228	27	Female	Low	12.3	184811	Staphylococcus	Klebsiella pneumoniae	9.8	4.5	Amoxicillin	13 days	Unsuccessful
229	23	Male	Low	13.8	194376		Escherichia coli	9.4	4.7	Ceftriaxone	9 days	Successful
230	62	Male	Low	12.6	157204	Staphylococcus	Klebsiella pneumoniae	9	4.1	Azithromycin		Unsuccessful
231	31	Female	Low	11.8	259855	Escherichia coli	Klebsiella pneumoniae	9.1	10.4868	Ceftriaxone	7 days
232	40	Male	Low	11.9	191388		-	8.9	4.4	Amoxicillin	10 days	Successful
233	28	Male	Moderate	13.7	247281	Staphylococcus	-	8.8	4.1	Azithromycin	13 days	Successful
234	23	Female	Moderate	14	195962	Escherichia coli	Escherichia coli	8.5	4.8	Amoxicillin	6 days	Successful
235	44	Female	Moderate	10	211914	Salmonella typhi	Klebsiella pneumoniae	9.8	4.2	Amoxicillin	8 days
236	35	Male		11.1	232301	Escherichia coli	Klebsiella pneumoniae	9.2	3.7	Azithromycin		Unsuccessful
237	63	Female	Low	14.5	242715	Escherichia coli	Escherichia coli	9.4	4.9	Amoxicillin	12 days	Unsuccessful
238	69	Female	Moderate	11.7	200188		-	9.5	4.5	Azithromycin	11 days	Successful
239	50	Male	Low	12.6	171477	Staphylococcus	Klebsiella pneumoniae	9.9	4.5	Ceftriaxone	10 days	Successful
240	54	Male	High	12.4	187155	Staphylococcus	Klebsiella pneumoniae	9	3.6	Ceftriaxone	8 days	Unsuccessful
241	70	Female	High	13	237778	Staphylococcus	Klebsiella pneumoniae	9.6	4.8	Amoxicillin	5 days	Successful
242	38	Female	High	14.5	161744	Staphylococcus	Klebsiella pneumoniae	9.9	3.8	Azithromycin	15 days	Successful
243	22	Male	High	14.9	269700	Salmonella typhi	-	8.5	4.1	Azithromycin	7 days
244	32	Male		11.8	271383		-	8.7	4.1	Amoxicillin	6 days	Successful
245	69	Female	High	12.6	289018	Escherichia coli	Escherichia coli	9.2	3.6	Amoxicillin	5 days	Successful
246	58	Female	Moderate	14.5	193798		Klebsiella pneumoniae	8.6	3.7	Azithromycin	11 days
247	54	Male	High	12.4	197608	Escherichia coli	Klebsiella pneumoniae	8.4	4	Ceftriaxone	11 days	Unsuccessful
248	19	Male		12.6	252629	Salmonella typhi	Escherichia coli	9.1	3.9	Ceftriaxone	9 days	Unsuccessful
249	61	Male	High	10.9	221440	Staphylococcus	Escherichia coli	9.2	4.9	Amoxicillin	7 days	Unsuccessful
250	69	Male	Low	14.9	271235	Staphylococcus	Escherichia coli	9.8	3.6	Azithromycin	12 days	Unsuccessful
251	30	Female	Low	10.9	166253	Staphylococcus	Klebsiella pneumoniae	9	3.6	Amoxicillin		Unsuccessful
252	59	Female	Low	12.3	164755		Escherichia coli	8.2	4.8	Ceftriaxone	15 days	Unsuccessful
253	58	Male	Moderate	13	218991	Staphylococcus	Klebsiella pneumoniae	8.1	4.2	Ceftriaxone	5 days	Unsuccessful
254	24	Male	High	14.3	182136	Escherichia coli	Klebsiella pneumoniae	9.7	3.9	Amoxicillin	10 days	Unsuccessful
255	23	Female	Moderate	11.1	195391	Escherichia coli	-	8.3	4.9	Ceftriaxone	5 days	Successful
256	31	Female	Low	10.6	251934		Escherichia coli	9.8	4.1	Azithromycin	8 days	Unsuccessful
257	44	Male	Low	11	269761		Klebsiella pneumoniae	8.3	4	Ceftriaxone	5 days	Successful
258	43	Male	Low	10.4	162860	Staphylococcus	Escherichia coli	9.5	4	Ceftriaxone	8 days	Successful
259	29	Male	High	12.7	184020	Salmonella typhi	Klebsiella pneumoniae	8.3	3.6	Amoxicillin	8 days	Successful
260	41	Female	Low	14.5	267185	Staphylococcus	Klebsiella pneumoniae	8.8	3.9	Ceftriaxone	8 days	Successful
261	32	Male		10.5	130848		-	9.5	4.5	Ceftriaxone	9 days
262	24	Male	Low	11.1	290878		Escherichia coli	13.8013	4.7	Amoxicillin	8 days	Unsuccessful
263	64	Male	Low	12.6	212644	Salmonella typhi	Klebsiella pneumoniae	9.9	4.6	Azithromycin	12 days	Unsuccessful
264	58	Male	Moderate	13.3	200716	Escherichia coli	Escherichia coli	9.7	4.3	Azithromycin
265	22	Female	Moderate	10.1	172574		Klebsiella pneumoniae	8.4	4.6	Amoxicillin		Unsuccessful
266	41	Female	Moderate	14.2	175143		-	8.2	4.1	Azithromycin	7 days	Successful
267	37	Female		13.6	272076	Staphylococcus	Klebsiella pneumoniae	8.8	3.5	Azithromycin	13 days	Successful
268	36	Female	Low	13.1	195874	Staphylococcus	-	9	4	Ceftriaxone		Unsuccessful
269	25	Female		21.5713	293506	Staphylococcus	Klebsiella pneumoniae	8.9	4.1	Ceftriaxone	5 days	Successful
270	25	Female		10.2	232223	Escherichia coli	Escherichia coli	9.2	5	Ceftriaxone	13 days	Successful
271	31	Male	Moderate	13.8	297910	Escherichia coli	Klebsiella pneumoniae	9.2	4.3	Azithromycin	8 days	Successful
272	28	Female	Low	11.3	139608	Escherichia coli	-	8.7	3.9	Ceftriaxone	12 days	Unsuccessful
273	57	Female	Low	14	206089	Escherichia coli	-	8.6	4.5	Azithromycin	9 days	Successful
274	51	Female	Low	10.4	292860	Staphylococcus	Escherichia coli	9.4	3.7	Azithromycin	14 days	Successful
275	31	Female	High	10.5	122572	Staphylococcus	-	9.9	3.8	Ceftriaxone	7 days	Successful
276	40	Male	High	12.8	221970		Klebsiella pneumoniae	9.4	4.6	Azithromycin	13 days
277	33	Female	High	13.6	267979		Escherichia coli	8.7	3.9	Amoxicillin		Successful
278	48	Female	Moderate	12.3	228108	Staphylococcus	-	8.9	5	Azithromycin	7 days	Unsuccessful
279	43	Male	High	12	135752	Salmonella typhi	Klebsiella pneumoniae	9.1	4.9	Amoxicillin	9 days	Unsuccessful
280	25	Female	Low	13.1	261383	Escherichia coli	-	10	4.5	Amoxicillin	11 days
281	23	Female	Low	14	266451	Salmonella typhi	Escherichia coli	8.4	6.6199	Amoxicillin	12 days	Successful
282	27	Male	Low	12.3	240582	Salmonella typhi	Klebsiella pneumoniae	9.2	4.1	Azithromycin	8 days	Unsuccessful
283	19	Male	High	11.4	211866	Salmonella typhi	Klebsiella pneumoniae	9.8	4.9	Azithromycin	11 days	Successful
284	59	Female	High	13.3	177558		Escherichia coli	9.7	4.8	Ceftriaxone	13 days	Successful
285	61	Female	High	13.3	228861	Escherichia coli	-	8.3	3.9	Ceftriaxone
286	49	Male	Low	12.8	274106	Salmonella typhi	Klebsiella pneumoniae	9.4	4.6	Azithromycin
287	32	Male	Low	13.7	159786		Klebsiella pneumoniae	8.5	4.4	Amoxicillin	8 days	Successful
288	51	Male	Low	11.4	179461	Salmonella typhi	Escherichia coli	9.1	4.5	Ceftriaxone	5 days	Successful
289	63	Female	Low	11	265338	Escherichia coli	Klebsiella pneumoniae	8.8	4.4	Azithromycin	11 days	Successful
290	31	Male	Moderate	11.8	149338	Salmonella typhi	-	9.4	3.8	Azithromycin	10 days	Successful
291	49	Male	High	12.4	185115	Salmonella typhi	Klebsiella pneumoniae	8.7	4.6	Amoxicillin	9 days	Unsuccessful
292	51	Female	Low	12.5	248124	Escherichia coli	Klebsiella pneumoniae	9	3.5	Amoxicillin	5 days	Unsuccessful
293	43	Male	High	14.2	148321	Staphylococcus	Escherichia coli	9	4.8	Azithromycin	8 days	Successful
294	22	Male	Low	14.4	233424	Escherichia coli	-	9.3	3.7	Ceftriaxone	14 days	Successful
295	18	Male	Moderate	10.8	224095	Salmonella typhi	Escherichia coli	10	4	Azithromycin	8 days	Successful
296	63	Male	High	10.4	133666	Staphylococcus	Klebsiella pneumoniae	8.7	4.2	Amoxicillin	6 days	Successful
297	18	Female	High	10.1	145800	Salmonella typhi	Klebsiella pneumoniae	9.8	4.3	Amoxicillin	9 days	Unsuccessful
298	34	Female		11	149275	Escherichia coli	-	8.6	3.5	Azithromycin	13 days	Successful
299	33	Female		12.5	207422	Salmonella typhi	Klebsiella pneumoniae	8.7	4.4	Azithromycin	5 days
300	27	Female	Moderate	12.8	177049	Staphylococcus	Klebsiella pneumoniae	9.7	3.6	Azithromycin	9 days	Successful
301	60	Female	High	13.8	182928	Salmonella typhi	-	8.7	4.1	Amoxicillin	13 days	Unsuccessful
302	32	Male	Low	12.3	203540	Escherichia coli	Escherichia coli	8.4	4.8	Azithromycin	12 days	Unsuccessful
303	24	Male	Low	13.6	209748		Escherichia coli	9.5	4.7	Ceftriaxone	11 days	Successful
304	32	Female	High	13.9	241071	Escherichia coli	-	8.2	4.9	Azithromycin	15 days	Successful
305	46	Female	High	11.3	219163	Salmonella typhi	-	9	3.7	Azithromycin	9 days	Unsuccessful
306	27	Female	Moderate	13.6	124060		-	9.7	5	Amoxicillin	5 days	Successful
307	33	Male	Moderate	12.3	230146	Salmonella typhi	Escherichia coli	9.4	4.9	Ceftriaxone	15 days
308	60	Male	High	11.4	258260	Escherichia coli	Klebsiella pneumoniae	8.8	4	Ceftriaxone	6 days	Successful
309	51	Female	Moderate	14	174907	Staphylococcus	-	9	4	Azithromycin	15 days	Unsuccessful
310	39	Male	Moderate	13.8	153174	Escherichia coli	-	9.4	4.5	Amoxicillin
311	55	Female	High	14.7	135664	Staphylococcus	Klebsiella pneumoniae	10	5	Amoxicillin	12 days	Unsuccessful
312	34	Female	High	11.7	125929	Escherichia coli	Klebsiella pneumoniae	0.544364	3.5	Ceftriaxone		Successful
313	59	Male	High	12.2	262214		Klebsiella pneumoniae	9.2	3.5	Amoxicillin	9 days	Successful
314	51	Male	Moderate	14.7	220513	Staphylococcus	Escherichia coli	8.2	3.9	Amoxicillin	11 days	Successful
315	42	Female		14.7	230812	Escherichia coli	Escherichia coli	9.8	4.5	Amoxicillin		Successful
316	37	Male	Low	13	182340	Staphylococcus	Klebsiella pneumoniae	8.9	3.8	Ceftriaxone	7 days	Unsuccessful
317	42	Male	Moderate	11.9	136833	Staphylococcus	-	9.3	4.6	Azithromycin	8 days	Successful
318	43	Male		12.3	227911	Escherichia coli	Escherichia coli	9.2	4.5	Azithromycin		Unsuccessful
319	20	Male	Low	11.8	245572	Escherichia coli	-	9.4	4.9	Amoxicillin	12 days
320	53	Female		22.9044	205110	Salmonella typhi	-	8.7	4.4	Ceftriaxone	6 days	Unsuccessful
321	31	Male	Low	11.6	275656	Salmonella typhi	Escherichia coli	8.3	5	Azithromycin	11 days	Successful
322	65	Male	Low	11.8	203679	Salmonella typhi	-	8.2	4.1	Ceftriaxone		Unsuccessful
323	24	Male	Low	10.9	239060	Staphylococcus	Klebsiella pneumoniae	9	4	Ceftriaxone	9 days
324	67	Male	High	13.6	188685	Escherichia coli	Escherichia coli	8.3	4.7	Ceftriaxone	11 days	Unsuccessful
325	63	Male	Low	14.8	232135		Klebsiella pneumoniae	9.8	3.8	Ceftriaxone	5 days	Successful
326	24	Female	Moderate	11.9	255792		Escherichia coli	8.9	4.1	Amoxicillin	12 days	Successful
327	26	Male	Low	10.6	232881		Escherichia coli	8.2	4.7	Amoxicillin	9 days
328	19	Female	Low	13.5	222111	Staphylococcus	-	8.7	4.9	Ceftriaxone	8 days	Successful
329	67	Female	High	10.4	273449	Salmonella typhi	-	8.9	3.5	Amoxicillin		Unsuccessful
330	57	Male	High	12.5	128331	Salmonella typhi	-	8.9	4.4	Amoxicillin	12 days
331	35	Male	Low	14.1	291619	Escherichia coli	Escherichia coli	9.8	4.4	Ceftriaxone	5 days	Successful
332	51	Female		13.8	139426	Salmonella typhi	-	8.7	3.9	Amoxicillin	6 days	Successful
333	39	Female	Moderate	15	188616	Salmonella typhi	-	9.5	4.7	Azithromycin	13 days	Successful
334	57	Female	Moderate	11.7	196658	Staphylococcus	-	8.4	4.5	Ceftriaxone		Successful
335	35	Male	High	13.4	293494	Escherichia coli	Klebsiella pneumoniae	8.8	3.9	Azithromycin	6 days	Successful
336	62	Female	High	14.2	222478	Escherichia coli	Klebsiella pneumoniae	9.4	3.7	Ceftriaxone	7 days	Unsuccessful
337	42	Male	Moderate	11.8	170275	Escherichia coli	Escherichia coli	8.4	4.5	Ceftriaxone	15 days	Successful
338	32	Female	Low	13.8	246111	Staphylococcus	Escherichia coli	9.3	4.6	Amoxicillin	14 days	Unsuccessful
339	53	Female	Low	13.7	157167		-	9.9	3.8	Ceftriaxone	10 days	Unsuccessful
340	36	Male	Low	13.6	237925	Escherichia coli	Escherichia coli	9.6	4.7	Azithromycin	5 days	Successful
341	27	Male	Moderate	10.8	283337	Escherichia coli	Klebsiella pneumoniae	8.8	3.9	Amoxicillin	11 days	Successful
342	27	Female	Moderate	13.3	189420		-	8.3	4.5	Amoxicillin	7 days	Unsuccessful
343	57	Male	High	11	203016	Salmonella typhi	-	9.3	4.4	Amoxicillin		Unsuccessful
344	37	Female		12.5	225673	Salmonella typhi	Klebsiella pneumoniae	10	4.8	Azithromycin		Unsuccessful
345	41	Female	Low	14.9	282074		Klebsiella pneumoniae	9.1	4.9	Azithromycin	11 days	Unsuccessful
346	23	Female	High	12.4	177973	Staphylococcus	Escherichia coli	8.5	3.9	Amoxicillin	15 days	Successful
347	18	Female	High	10.7	231875	Staphylococcus	Escherichia coli	8.8	4.9	Amoxicillin	7 days	Unsuccessful
348	55	Male	High	11.2	131516		Escherichia coli	8.8	4.2	Amoxicillin	13 days	Unsuccessful
349	58	Female		13.3	266849	Staphylococcus	Klebsiella pneumoniae	8.4	4.7	Amoxicillin	9 days	Successful
350	27	Female	Low	13.1	172393	Salmonella typhi	Klebsiella pneumoniae	8.9	3.6	Azithromycin	12 days	Unsuccessful
351	42	Male	Moderate	12.9	256066	Salmonella typhi	-	9.2	4.1	Ceftriaxone	8 days	Unsuccessful
352	41	Male	High	13.9	152225	Salmonella typhi	Klebsiella pneumoniae	9.1	4	Ceftriaxone		Unsuccessful
353	44	Male	Moderate	12.5	194850	Salmonella typhi	-	10	4.5	Azithromycin	9 days	Successful
354	43	Male		11.8	204601	Escherichia coli	-	8	3.7	Amoxicillin	8 days	Successful
355	49	Male	High	10.1	125026	Escherichia coli	-	8.9	4.5	Azithromycin	10 days	Unsuccessful
356	29	Female	Moderate	12.6	277098	Staphylococcus	Escherichia coli	8.5	8.11753	Azithromycin		Unsuccessful
357	39	Male	Moderate	10.4	152731	Staphylococcus	Klebsiella pneumoniae	8.1	4.7	Ceftriaxone	7 days
358	55	Female	High	13.9	121759	Salmonella typhi	Klebsiella pneumoniae	8	4.2	Azithromycin	9 days
359	29	Female	Low	12.6	250358	Escherichia coli	Klebsiella pneumoniae	9	4.6	Ceftriaxone	7 days	Successful
360	25	Male	Low	13.1	211847	Staphylococcus	-	9.1	4	Ceftriaxone	15 days	Successful
361	47	Female	Moderate	12.7	277660	Salmonella typhi	-	9.3	3.8	Amoxicillin		Successful
362	65	Female	High	10.3	220353	Salmonella typhi	Klebsiella pneumoniae	2.11209	4.1	Amoxicillin	8 days	Successful
363	41	Female	High	10.3	226907	Staphylococcus	-	8	3.7	Ceftriaxone	8 days	Unsuccessful
364	55	Male	High	12.3	260544	Salmonella typhi	Klebsiella pneumoniae	9	3.5	Ceftriaxone	6 days	Unsuccessful
365	52	Male	High	14.1	225376	Escherichia coli	-	8.7	4.9	Amoxicillin	13 days	Unsuccessful
366	70	Female	Low	10.6	246631	Staphylococcus	-	9.1	4.5	Amoxicillin	11 days	Unsuccessful
367	31	Male	Low	10.1	222307	Escherichia coli	Escherichia coli	8.8	4.1	Ceftriaxone	6 days
368	25	Male		11.9	136347	Salmonella typhi	Klebsiella pneumoniae	9.3	4.9	Amoxicillin	14 days	Successful
369	45	Male	Low	10.6	270652	Staphylococcus	Escherichia coli	8.7	4.1	Ceftriaxone	6 days
370	54	Female	Moderate	10.1	182700	Salmonella typhi	Escherichia coli	9.7	7.49236	Amoxicillin	6 days
371	69	Male	High	11	134200	Salmonella typhi	Klebsiella pneumoniae	32.0581	4.5	Azithromycin		Unsuccessful
372	50	Female	Moderate	14.3	198282	Staphylococcus	Escherichia coli	8.3	4.2	Ceftriaxone	15 days	Unsuccessful
373	19	Female	High	12.1	254478	Staphylococcus	Escherichia coli	8.2	3.8	Azithromycin	12 days	Successful
374	27	Male	Low	14.5	202101		Klebsiella pneumoniae	9.6	4.1	Ceftriaxone	6 days	Unsuccessful
375	67	Female	Moderate	11.7	247264		Klebsiella pneumoniae	8.9	4.6	Ceftriaxone	8 days	Unsuccessful
376	39	Male	Low	13.7	242459	Escherichia coli	Escherichia coli	9	4	Ceftriaxone	12 days	Unsuccessful
377	59	Female	High	13.7	218477	Salmonella typhi	Escherichia coli	9.1	4	Amoxicillin	11 days	Successful
378	62	Female	Low	11	153088	Salmonella typhi	Escherichia coli	9.8	4.6	Amoxicillin	5 days	Unsuccessful
379	47	Female	High	21.6153	155402	Salmonella typhi	Escherichia coli	8.9	4.7	Amoxicillin	5 days	Unsuccessful
380	63	Female	Low	11.5	174242	Staphylococcus	-	9.3	3.8	Azithromycin	7 days	Successful
381	29	Female	Moderate	13.8	178039	Staphylococcus	Escherichia coli	3.68906	4.6	Amoxicillin		Unsuccessful
382	45	Male	Moderate	10.3	262761		Klebsiella pneumoniae	9.7	4.2	Amoxicillin	9 days	Unsuccessful
383	33	Female	Moderate	11.6	269082	Staphylococcus	Escherichia coli	9.4	3.9	Azithromycin		Unsuccessful
384	57	Male	Moderate	14.7	261054	Staphylococcus	Escherichia coli	9	3.9	Azithromycin	11 days	Unsuccessful
385	63	Male	Low	14	229818		Klebsiella pneumoniae	8.2	4.2	Ceftriaxone	8 days	Successful
386	42	Male		11.5	120681	Escherichia coli	-	8.8	4.3	Ceftriaxone	12 days	Unsuccessful
387	58	Male	High	11.8	154557	Staphylococcus	-	8.4	4.6	Amoxicillin	5 days	Unsuccessful
388	35	Male	High	11.3	228269	Salmonella typhi	Klebsiella pneumoniae	8.1	4.2	Azithromycin	12 days	Successful
389	64	Male	Low	14.7	252565		Escherichia coli	8.2	3.8	Azithromycin	9 days	Successful
390	22	Female	High	14.7	277963	Escherichia coli	Escherichia coli	9.9	4.3	Azithromycin	11 days	Unsuccessful
391	67	Male	Low	10.6	276620	Escherichia coli	Klebsiella pneumoniae	10	3.7	Amoxicillin	12 days	Successful
392	36	Female	Moderate	12	141211	Escherichia coli	-	8.4	4.5	Ceftriaxone	6 days	Successful
393	36	Female		10.7	282394	Escherichia coli	Klebsiella pneumoniae	9.5	4.7	Amoxicillin		Unsuccessful
394	58	Female	High	11.5	165463	Escherichia coli	-	9.9	4.7	Ceftriaxone	14 days	Unsuccessful
395	21	Female	Moderate	11.4	214135	Escherichia coli	-	8.5	10.5614	Amoxicillin		Unsuccessful
396	51	Female	Moderate	12.1	163976	Salmonella typhi	-	9.2	3.8	Amoxicillin	12 days	Successful
397	26	Female	Moderate	11.4	222508	Escherichia coli	-	9.6	3.5	Azithromycin	15 days	Successful
398	64	Female	Low	13	274927		-	8.6	4.1	Amoxicillin	13 days	Unsuccessful
399	25	Male	High	14.7	196015	Escherichia coli	-	9.9	3.8	Ceftriaxone	13 days	Unsuccessful
400	55	Male	Moderate	12.2	152381	Staphylococcus	Escherichia coli	9.2	4	Ceftriaxone	10 days	Unsuccessful
401	53	Male		10.9	222298	Staphylococcus	Klebsiella pneumoniae	3.10994	4.8	Azithromycin	13 days	Unsuccessful
402	62	Male	Low	14.1	283827	Escherichia coli	Escherichia coli	8.4	4.4	Ceftriaxone	9 days	Unsuccessful
403	61	Female	Moderate	10.9	185690	Staphylococcus	-	8.6	4	Amoxicillin		Successful
404	68	Female	Low	11.3	280694	Staphylococcus	Escherichia coli	8.5	3.9	Azithromycin	14 days	Successful
405	21	Male	Moderate	10.6	226577	Staphylococcus	-	3.90686	3.9	Amoxicillin	10 days
406	50	Male	Moderate	10.6	293648	Staphylococcus	Klebsiella pneumoniae	9.1	5	Amoxicillin	13 days	Successful
407	70	Male	Moderate	11	290206	Escherichia coli	-	8.4	4.5	Amoxicillin	9 days	Unsuccessful
408	43	Male	Low	11.9	293139		Escherichia coli	8.3	3.8	Ceftriaxone	7 days	Successful
409	60	Female		13.9	263736	Salmonella typhi	Klebsiella pneumoniae	8.4	3.6	Amoxicillin	9 days	Successful
410	34	Male	Moderate	12.5	215988	Escherichia coli	Escherichia coli	7.68846	3.9	Ceftriaxone	11 days	Unsuccessful
411	51	Female	Low	10.8	258485	Salmonella typhi	Escherichia coli	8	4.6	Ceftriaxone	11 days	Unsuccessful
412	46	Male	Moderate	13.8	135292	Escherichia coli	-	9	4.8	Azithromycin	9 days	Unsuccessful
413	68	Female	Low	13	168405	Escherichia coli	Escherichia coli	8.9	4.4	Azithromycin		Successful
414	66	Female	Low	11.2	250524	Escherichia coli	-	9	3.9	Amoxicillin	8 days	Successful
415	41	Male	High	13.9	178364	Staphylococcus	Klebsiella pneumoniae	9.7	4.2	Amoxicillin	15 days	Unsuccessful
416	19	Female		12.1	128224	Staphylococcus	Escherichia coli	9	4.9	Amoxicillin		Successful
417	33	Male	Low	13.8	264150		Escherichia coli	8.9	4.2	Amoxicillin	8 days	Unsuccessful
418	61	Male	High	14	251573	Salmonella typhi	Escherichia coli	9.5	3.7	Ceftriaxone	13 days	Unsuccessful
419	32	Male		12	166094	Salmonella typhi	Escherichia coli	9.5	4.1	Amoxicillin	7 days	Unsuccessful
420	24	Male	Moderate	13.6	145376		-	8.3	4.5	Amoxicillin	9 days	Successful
421	35	Female	Low	13.6	224323		Klebsiella pneumoniae	9.4	4.7	Amoxicillin	5 days	Successful
422	65	Female	Moderate	12.8	200217	Salmonella typhi	-	9	5	Azithromycin	12 days	Unsuccessful
423	33	Male	Low	10.9	297825	Staphylococcus	Klebsiella pneumoniae	8.4	4.9	Ceftriaxone	6 days	Unsuccessful
424	21	Male	Low	13.7	234102	Escherichia coli	Escherichia coli	8.9	3.7	Amoxicillin	5 days	Unsuccessful
425	36	Male	High	12	186476	Salmonella typhi	-	8.6	4	Azithromycin	10 days	Unsuccessful
426	50	Female	High	10.9	226451	Escherichia coli	Klebsiella pneumoniae	0.681215	4.6	Azithromycin		Unsuccessful
427	21	Male	Low	10.4	174021	Staphylococcus	-	8.6	4.1	Ceftriaxone	9 days	Unsuccessful
428	49	Male	High	14.7	285788	Salmonella typhi	-	8.2	4.1	Azithromycin	15 days	Successful
429	47	Male	Low	11.7	274681	Salmonella typhi	-	8.6	3.8	Azithromycin	14 days	Successful
430	18	Female	Moderate	13.5	223949	Staphylococcus	-	9.4	4.4	Azithromycin	12 days	Unsuccessful
431	30	Male	Low	12.9	166858	Escherichia coli	-	9.1	4.7	Amoxicillin	10 days	Unsuccessful
432	18	Female	Low	10.9	188457	Salmonella typhi	Klebsiella pneumoniae	8.8	3.7	Azithromycin	13 days	Successful
433	46	Male	High	11.3	233748	Staphylococcus	Escherichia coli	9.6	4.3	Azithromycin	15 days	Unsuccessful
434	58	Female	High	11	139726		Klebsiella pneumoniae	8.2	4.5	Ceftriaxone	6 days	Unsuccessful
435	46	Female	Low	11.7	292432	Salmonella typhi	Escherichia coli	8.4	4.9	Ceftriaxone	14 days	Unsuccessful
436	67	Male	Low	13.9	242921	Salmonella typhi	Escherichia coli	9.4	8.8251	Amoxicillin	5 days	Unsuccessful
437	55	Female	Low	11.6	241507	Escherichia coli	Klebsiella pneumoniae	8.9	4.6	Azithromycin	12 days
438	32	Male	Low	14.2	160244	Escherichia coli	Escherichia coli	8.9	3.7	Azithromycin	14 days	Unsuccessful
439	46	Female	Moderate	14.8	277780	Escherichia coli	-	8.4	4.6	Amoxicillin	14 days	Unsuccessful
440	32	Male	High	10.4	235876	Staphylococcus	Klebsiella pneumoniae	8.6	4.1	Azithromycin	14 days	Successful
441	40	Female	Low	13.8	171420	Staphylococcus	-	9.5	4.3	Ceftriaxone		Successful
442	32	Male	High	13.4	224017	Escherichia coli	Escherichia coli	9.6	4	Amoxicillin	9 days	Unsuccessful
443	38	Male	Moderate	10.2	122498	Staphylococcus	-	9.1	4.6	Ceftriaxone	12 days	Unsuccessful
444	68	Male	Low	10.5	142428	Staphylococcus	Escherichia coli	8.6	4.2	Amoxicillin		Unsuccessful
445	49	Female	Moderate	12.6	227175	Escherichia coli	Escherichia coli	8.1	4	Ceftriaxone		Unsuccessful
446	40	Female	Low	20.9061	177798		Klebsiella pneumoniae	9.4	4.7	Amoxicillin	7 days	Unsuccessful
447	35	Male		13.5	131020	Salmonella typhi	Escherichia coli	0.079749	3.6	Azithromycin	5 days	Successful
448	23	Female	High	10.8	297073		Klebsiella pneumoniae	8.1	4.3	Amoxicillin		Successful
449	65	Male	Moderate	11.5	237296	Escherichia coli	Klebsiella pneumoniae	9.9	4.8	Amoxicillin	13 days	Successful
450	66	Male	Low	24.7527	171858	Salmonella typhi	Klebsiella pneumoniae	9.6	4.9	Ceftriaxone		Successful
451	21	Male	Low	20.1695	145663	Escherichia coli	Klebsiella pneumoniae	3.85565	4.4	Amoxicillin	12 days	Successful
452	23	Male	Moderate	14.6	192384	Staphylococcus	Escherichia coli	9.2	4.5	Azithromycin	5 days	Unsuccessful
453	42	Male	High	14.4	134382	Escherichia coli	-	8.7	7.98906	Ceftriaxone	9 days	Successful
454	42	Male	High	12.9	174928		-	9.4	4.7	Ceftriaxone	12 days	Successful
455	23	Female	High	13.2	152380	Escherichia coli	-	9.9	11.616	Ceftriaxone	15 days	Unsuccessful
456	48	Female	Moderate	10.5	207266	Salmonella typhi	Klebsiella pneumoniae	8.7	3.9	Ceftriaxone	15 days	Successful
457	43	Female	Low	14.2	166308	Salmonella typhi	-	8.5	3.6	Azithromycin	8 days	Successful
458	36	Male	High	14.9	270984	Escherichia coli	-	9.5	3.7	Amoxicillin	15 days	Unsuccessful
459	44	Female	High	24.3439	178327	Staphylococcus	Klebsiella pneumoniae	8.1	3.6	Ceftriaxone	6 days	Successful
460	64	Female	Moderate	20.0143	188483	Escherichia coli	-	9.7	4.2	Ceftriaxone	13 days	Successful
461	18	Male	Low	11.4	258530	Staphylococcus	Escherichia coli	8.9	4.3	Azithromycin	7 days	Successful
462	18	Male	Moderate	13.9	136774	Escherichia coli	-	9.8	5	Amoxicillin	8 days	Successful
463	31	Female	Moderate	14.9	202641	Escherichia coli	Escherichia coli	9.6	3.7	Ceftriaxone	8 days
464	20	Male	Moderate	10.5	160320	Escherichia coli	Klebsiella pneumoniae	8.7	4.7	Azithromycin	10 days	Successful
465	39	Female	High	14.7	245738	Escherichia coli	Klebsiella pneumoniae	9.9	4	Azithromycin	14 days	Unsuccessful
466	55	Male		10.8	175100		Escherichia coli	9	4.7	Azithromycin	15 days	Successful
467	24	Female	Moderate	13.4	270002	Salmonella typhi	Escherichia coli	8.7	4.9	Azithromycin	12 days
468	54	Female	High	20.7421	221510	Escherichia coli	Escherichia coli	8.5	4.9	Azithromycin	9 days	Successful
469	59	Male	Low	11	279431		-	9.7	4.7	Amoxicillin	7 days	Successful
470	22	Female	Moderate	12.4	140498		-	8.7	5	Azithromycin	14 days	Successful
471	36	Male	Low	10.2	174250	Staphylococcus	Escherichia coli	8.8	4.7	Ceftriaxone	6 days	Successful
472	68	Male	High	12.2	198767	Salmonella typhi	Klebsiella pneumoniae	8.1	4.1	Ceftriaxone	14 days	Unsuccessful
473	56	Female	High	14.8	198377		Klebsiella pneumoniae	8.1	4.2	Amoxicillin
474	30	Male	Moderate	10.5	163435	Staphylococcus	-	9.2	4.6	Amoxicillin	5 days
475	52	Male	High	12.6	179472		Klebsiella pneumoniae	9	4.7	Azithromycin	12 days	Unsuccessful
476	53	Male	Low	14.1	125629	Salmonella typhi	Escherichia coli	8.6	4.9	Amoxicillin	6 days	Unsuccessful
477	27	Male		10.2	121845	Salmonella typhi	-	8.1	4.7	Azithromycin	14 days	Unsuccessful
478	33	Male	High	12.4	227708	Escherichia coli	-	9.7	4.8	Azithromycin	13 days	Unsuccessful
479	29	Female	High	14.1	286194	Escherichia coli	Klebsiella pneumoniae	9.2	3.7	Ceftriaxone	7 days	Successful
480	53	Male	High	13.8	276211	Salmonella typhi	-	9.2	9.46313	Amoxicillin	9 days	Successful
481	53	Female	High	13.7	238248	Salmonella typhi	Klebsiella pneumoniae	8.5	4.1	Ceftriaxone	7 days	Unsuccessful
482	30	Female	Low	12.2	150640	Staphylococcus	-	8.9	3.8	Azithromycin	12 days	Successful
483	20	Male	Moderate	14.9	176456	Salmonella typhi	Escherichia coli	8.4	4.8	Ceftriaxone	8 days	Unsuccessful
484	58	Male	Low	10.2	191834	Staphylococcus	Klebsiella pneumoniae	9.2	4.2	Ceftriaxone	14 days	Unsuccessful
485	45	Female	Low	13.5	223823	Staphylococcus	Klebsiella pneumoniae	9.1	4.7	Azithromycin	11 days	Successful
486	47	Male	Moderate	10.5	296049	Staphylococcus	Klebsiella pneumoniae	9.6	4.8	Azithromycin	7 days	Unsuccessful
487	51	Male	Low	11.5	299719	Salmonella typhi	-	9.2	4.8	Amoxicillin		Unsuccessful
488	55	Female	Moderate	13.8	171116	Salmonella typhi	-	8.6	3.8	Azithromycin	10 days	Unsuccessful
489	50	Male	Moderate	12	262919	Staphylococcus	-	9	3.9	Azithromycin	14 days	Successful
490	33	Female	High	11	183052	Escherichia coli	Escherichia coli	8.6	4.8	Azithromycin	5 days	Unsuccessful
491	35	Female	Low	12.1	290764	Staphylococcus	Klebsiella pneumoniae	9.7	3.6	Azithromycin	13 days	Successful
492	35	Male	Low	12.7	132392	Salmonella typhi	Escherichia coli	8.6	4.9	Amoxicillin	13 days	Unsuccessful
493	32	Female	Moderate	13.6	177667	Salmonella typhi	Klebsiella pneumoniae	8.3	3.5	Azithromycin	11 days	Unsuccessful
494	28	Female	Moderate	10.4	181154	Staphylococcus	Klebsiella pneumoniae	9.7	4.5	Amoxicillin	6 days	Unsuccessful
495	56	Female	Moderate	10.2	244228	Staphylococcus	Escherichia coli	9.5	4.6	Azithromycin	7 days
496	31	Female		14.9	239852	Staphylococcus	-	8.8	4.2	Amoxicillin		Successful
497	27	Female	Low	14.2	259369	Staphylococcus	Klebsiella pneumoniae	9.2	4.4	Azithromycin	8 days	Successful
498	51	Female	High	13	137143	Salmonella typhi	-	9.6	4.4	Ceftriaxone	8 days	Successful
499	19	Female	Moderate	10.7	281796	Staphylococcus	Escherichia coli	8.5	4.9	Azithromycin	14 days	Successful
500	68	Female		13.9	262155	Salmonella typhi	Escherichia coli	9	4.2	Azithromycin	8 days	Successful
501	38	Female	Low	13.9	259366		Klebsiella pneumoniae	8.7	4.9	Amoxicillin		Unsuccessful
502	48	Male	Moderate	12.3	208128	Salmonella typhi	-	8.3	12.2573	Ceftriaxone	5 days	Successful
503	33	Male	High	10.7	251028		-	10	3.8	Azithromycin	15 days	Unsuccessful
504	56	Male	High	14.9	157787	Salmonella typhi	Klebsiella pneumoniae	9.4	3.7	Ceftriaxone	13 days	Successful
505	67	Male	Low	13.1	217075		Escherichia coli	9.8	5	Amoxicillin	13 days	Successful
506	19	Female		12.8	264479	Salmonella typhi	Klebsiella pneumoniae	8.7	4.9	Amoxicillin	13 days	Successful
507	55	Male	Low	14.9	178364	Escherichia coli	-	9.1	4.7	Ceftriaxone	10 days	Successful
508	70	Male	Low	14.8	200389	Escherichia coli	Escherichia coli	8.7	4.2	Amoxicillin	6 days	Unsuccessful
509	28	Female	Moderate	14.7	250223	Staphylococcus	-	9.6	4.1	Ceftriaxone	5 days	Successful
510	24	Male	Moderate	13.2	162206	Escherichia coli	Klebsiella pneumoniae	9.3	4.2	Ceftriaxone	6 days	Successful
511	24	Male		13.7	272673		-	8.2	4.2	Azithromycin	11 days	Successful
512	64	Male	Moderate	13.8	168887	Staphylococcus	Escherichia coli	8.7	4.9	Azithromycin	8 days	Successful
513	37	Female	Moderate	11.1	178774	Escherichia coli	-	10	4	Azithromycin	15 days
514	19	Female	Low	13.9	229204	Staphylococcus	-	9.6	5	Ceftriaxone	12 days	Unsuccessful
515	23	Female	High	12.8	175829	Escherichia coli	Escherichia coli	8.5	5	Ceftriaxone	13 days	Successful
516	23	Female	High	13.7	268949	Staphylococcus	Escherichia coli	9.3	4.8	Ceftriaxone		Unsuccessful
517	50	Female	Moderate	14.4	282514	Salmonella typhi	Escherichia coli	9.7	3.6	Amoxicillin	9 days	Successful
518	25	Male	High	14.9	280195	Staphylococcus	Escherichia coli	8.6	4.9	Azithromycin	9 days	Successful
519	48	Male	High	12.1	233494	Salmonella typhi	-	8.4	4.9	Ceftriaxone	10 days
520	60	Female	Low	11.8	145210		Klebsiella pneumoniae	8	4.2	Azithromycin	5 days	Unsuccessful
521	32	Female	Moderate	10.3	269533	Staphylococcus	-	10	3.7	Amoxicillin	8 days	Unsuccessful
522	20	Male	Low	14.2	232404	Staphylococcus	Escherichia coli	9.3	3.8	Ceftriaxone	7 days	Successful
523	48	Male	High	13.2	130876	Salmonella typhi	-	8.3	4.4	Ceftriaxone	15 days	Successful
524	53	Male	Low	12.3	196866	Staphylococcus	-	8.2	3.7	Ceftriaxone	14 days	Unsuccessful
525	29	Female	Low	11.5	226715	Escherichia coli	Escherichia coli	8.4	4.2	Amoxicillin	10 days	Unsuccessful
526	21	Male	Moderate	10.9	147819	Salmonella typhi	Escherichia coli	8.8	4.5	Azithromycin	13 days	Successful
527	31	Male	Low	10.1	177467	Staphylococcus	Escherichia coli	9.2	4.6	Ceftriaxone	12 days	Unsuccessful
528	64	Female	Low	12.8	186709	Escherichia coli	Klebsiella pneumoniae	8.8	4.7	Amoxicillin	15 days	Successful
529	63	Female	High	11.3	138504	Escherichia coli	-	13.6032	3.7	Azithromycin	15 days	Successful
530	63	Female	Moderate	13.4	150384	Staphylococcus	Klebsiella pneumoniae	9.8	4	Ceftriaxone	5 days	Unsuccessful
531	34	Female	High	13.8	139590		Escherichia coli	8.5	4.4	Amoxicillin	6 days	Unsuccessful
532	46	Male	Low	11.3	154803	Escherichia coli	-	8.2	4.6	Ceftriaxone	8 days	Successful
533	41	Female	High	14.6	231163	Salmonella typhi	Klebsiella pneumoniae	8.4	4	Ceftriaxone		Successful
534	53	Male	High	24.5235	254835	Escherichia coli	Escherichia coli	8.4	4.9	Ceftriaxone	8 days	Successful
535	52	Male	Moderate	14	137039		Escherichia coli	8.6	3.9	Azithromycin	13 days	Unsuccessful
536	48	Female	Moderate	12.1	213106	Escherichia coli	-	8.7	4.4	Ceftriaxone	14 days	Unsuccessful
537	34	Female	Moderate	10.4	227434	Staphylococcus	Klebsiella pneumoniae	8.9	4.2	Azithromycin
538	55	Male	High	15	191311	Salmonella typhi	Escherichia coli	9	4.7	Ceftriaxone	10 days	Successful
539	55	Male		12.1	190759	Escherichia coli	Escherichia coli	8.8	3.9	Ceftriaxone	10 days	Unsuccessful
540	58	Male	Moderate	11.4	125831	Staphylococcus	Klebsiella pneumoniae	8.5	4.4	Azithromycin	12 days	Successful
541	68	Male	Low	13.4	240767	Escherichia coli	Klebsiella pneumoniae	9	4.4	Ceftriaxone	6 days	Successful
542	58	Male	Moderate	23.0899	179443	Escherichia coli	Escherichia coli	9.5	4.1	Ceftriaxone	9 days	Successful
543	51	Female	Moderate	11.7	273730	Escherichia coli	Klebsiella pneumoniae	9.3	3.8	Azithromycin	6 days	Successful
544	46	Female	Moderate	11.8	178595	Staphylococcus	Escherichia coli	8.3	3.6	Azithromycin	8 days	Successful
545	44	Female	Moderate	14.6	211337	Escherichia coli	Escherichia coli	8.4	3.7	Amoxicillin	13 days	Unsuccessful
546	32	Male	High	11.5	204730	Salmonella typhi	Klebsiella pneumoniae	9.7	3.9	Amoxicillin	13 days	Successful
547	54	Male	Moderate	11	266999	Staphylococcus	-	8.3	9.10123	Azithromycin	5 days	Unsuccessful
548	54	Female	High	13.1	149319	Staphylococcus	Klebsiella pneumoniae	8.5	4.7	Azithromycin	5 days	Unsuccessful
549	68	Male		12.8	124105	Salmonella typhi	Klebsiella pneumoniae	8.4	4.8	Azithromycin		Unsuccessful
550	60	Female	Moderate	13.9	165846		Escherichia coli	9.4	5	Azithromycin	6 days	Successful
551	41	Female		14.6	132423	Salmonella typhi	Klebsiella pneumoniae	9.3	4.8	Ceftriaxone	6 days	Successful
552	49	Male		10.4	203504	Staphylococcus	Klebsiella pneumoniae	6.95565	4.8	Amoxicillin	14 days
553	25	Female		10.7	135912	Escherichia coli	Escherichia coli	9.5	3.7	Amoxicillin	13 days	Successful
554	64	Male	Low	11.8	218056	Escherichia coli	-	8.6	8.11818	Azithromycin	14 days
555	30	Male	High	11.6	271906	Staphylococcus	Escherichia coli	9.9	4.4	Amoxicillin		Unsuccessful
556	59	Female	Low	12.7	133464	Escherichia coli	Escherichia coli	9.4	3.7	Amoxicillin	13 days
557	40	Male		10.8	143215	Staphylococcus	Escherichia coli	9	3.8	Amoxicillin	7 days	Unsuccessful
558	31	Female	Low	13.3	169281	Escherichia coli	Escherichia coli	9.9	4	Ceftriaxone	10 days
559	58	Female	Low	12.8	226660	Escherichia coli	Klebsiella pneumoniae	9.1	3.6	Azithromycin	7 days	Successful
560	40	Male	High	14	240563	Escherichia coli	Klebsiella pneumoniae	8	4.6	Ceftriaxone	11 days	Unsuccessful
561	70	Female	High	14.2	141495		Escherichia coli	9.1	4.4	Amoxicillin	9 days	Successful
562	61	Female		11.6	139761		Klebsiella pneumoniae	9.4	3.8	Azithromycin	13 days	Successful
563	66	Female		12.6	157676	Staphylococcus	Klebsiella pneumoniae	9.2	9.57156	Ceftriaxone	13 days	Successful
564	22	Male	High	11.3	298257	Salmonella typhi	Escherichia coli	9.9	4	Amoxicillin	9 days	Unsuccessful
565	39	Male	High	11.3	233052		Escherichia coli	9	4	Amoxicillin	9 days	Successful
566	49	Male	High	24.7729	157731	Staphylococcus	Escherichia coli	9.2	4.9	Ceftriaxone	9 days	Unsuccessful
567	49	Female	High	12	257617	Escherichia coli	Klebsiella pneumoniae	9.9	4.4	Azithromycin	9 days	Unsuccessful
568	35	Female		12.8	202773	Salmonella typhi	Klebsiella pneumoniae	8.7	3.8	Amoxicillin		Unsuccessful
569	37	Male	High	14.7	247630	Staphylococcus	-	8.7	4	Amoxicillin	11 days	Unsuccessful
570	34	Male	Low	11	299040	Staphylococcus	-	9.9	4	Ceftriaxone	12 days
571	43	Female	Moderate	10.7	197970	Escherichia coli	Escherichia coli	8.6	4.7	Amoxicillin	12 days	Successful
572	28	Female	High	14	251367	Staphylococcus	Klebsiella pneumoniae	8.8	3.8	Azithromycin	9 days	Successful
573	60	Female	Low	10.6	173041	Staphylococcus	-	9.8	4.2	Azithromycin		Unsuccessful
574	37	Female	High	13.3	296502	Escherichia coli	Escherichia coli	8.2	4.5	Ceftriaxone	10 days	Unsuccessful
575	38	Female		12.8	126804	Staphylococcus	Klebsiella pneumoniae	9.4	10.1437	Ceftriaxone	6 days
576	37	Male	Low	11.7	153602	Staphylococcus	Escherichia coli	8.3	4.6	Ceftriaxone	11 days	Unsuccessful
577	34	Male	High	14.8	120255		Escherichia coli	9.9	3.9	Ceftriaxone	8 days	Successful
578	53	Male	Low	12.1	158382		-	8.5	3.7	Azithromycin	14 days
579	62	Male	Low	10.5	192953	Salmonella typhi	Escherichia coli	8.1	4.2	Amoxicillin	12 days	Successful
580	62	Female	Low	12.6	179031	Staphylococcus	-	8.1	4.3	Ceftriaxone	8 days	Successful
581	42	Female		11.8	241035	Escherichia coli	Klebsiella pneumoniae	8.2	4.8	Ceftriaxone	6 days	Unsuccessful
582	40	Female	Moderate	14.5	123716	Escherichia coli	-	9.2	4	Ceftriaxone	7 days	Successful
583	53	Male	Low	14.1	282754	Staphylococcus	-	8	5	Ceftriaxone	8 days	Successful
584	38	Male	Moderate	12.7	222301	Staphylococcus	Klebsiella pneumoniae	9.4	3.7	Ceftriaxone	14 days
585	53	Male	Moderate	13.9	206539	Salmonella typhi	-	9.7	4.5	Ceftriaxone	13 days	Successful
586	59	Male	Moderate	13.5	247444	Escherichia coli	Klebsiella pneumoniae	9.4	3.5	Amoxicillin		Unsuccessful
587	67	Male	Moderate	13.2	143442	Staphylococcus	Escherichia coli	9.6	4.7	Azithromycin	6 days	Unsuccessful
588	42	Male	Low	14	285053	Staphylococcus	Escherichia coli	9.1	4.3	Amoxicillin	6 days	Unsuccessful
589	47	Female	Moderate	10.5	256449	Salmonella typhi	-	9.9	4.2	Azithromycin	7 days	Unsuccessful
590	45	Male	Moderate	10.1	221098	Salmonella typhi	-	9.9	3.8	Amoxicillin	7 days	Successful
591	42	Male	Low	11.3	175743	Staphylococcus	-	8.9	4.5	Amoxicillin	9 days	Unsuccessful
592	28	Male	Moderate	14.9	193536	Staphylococcus	-	8.2	3.6	Amoxicillin	8 days	Successful
593	25	Female	Low	13.2	257244	Salmonella typhi	Klebsiella pneumoniae	9	4.6	Amoxicillin	13 days	Successful
594	21	Female	High	14.2	180288	Salmonella typhi	-	9.1	3.5	Amoxicillin	7 days	Unsuccessful
595	32	Female	High	13.1	125605	Escherichia coli	-	8.3	4.2	Amoxicillin	10 days	Successful
596	21	Male	Low	10.5	194804	Salmonella typhi	Escherichia coli	8.7	4.3	Amoxicillin	9 days	Successful
597	70	Male		13.2	240427	Salmonella typhi	Escherichia coli	9.6	4.6	Amoxicillin	8 days	Successful
598	61	Male	High	10.2	261628	Salmonella typhi	-	8.1	4	Azithromycin	12 days	Successful
599	63	Male	Low	13.1	255927		Escherichia coli	9.5	4.5	Amoxicillin		Successful
600	35	Male	Moderate	14.4	299799		Escherichia coli	9.7	4.8	Amoxicillin	7 days	Successful
601	38	Female	Low	24.4711	293212		Klebsiella pneumoniae	9.2	11.9675	Azithromycin	12 days	Successful
602	51	Female	Low	14.8	128204	Salmonella typhi	Escherichia coli	8.8	4.8	Azithromycin	13 days
603	59	Female	Low	13.8	176029	Salmonella typhi	-	9.9	4.1	Azithromycin		Successful
604	28	Female	Low	10.9	232128	Salmonella typhi	Escherichia coli	8.3	4.5	Amoxicillin
605	53	Male	High	14.5	138711	Staphylococcus	-	9.4	4.7	Azithromycin	8 days	Successful
606	60	Male	Moderate	11.2	247329	Salmonella typhi	-	9.8	4.8	Azithromycin	8 days	Unsuccessful
607	42	Female		20.8291	223968	Staphylococcus	Klebsiella pneumoniae	9.9	4.7	Ceftriaxone	15 days
608	20	Male	Low	14.4	212938	Escherichia coli	Escherichia coli	8.8	3.8	Amoxicillin	11 days	Unsuccessful
609	29	Female	Moderate	10.2	281529		Escherichia coli	9.4	3.7	Amoxicillin	15 days	Successful
610	68	Female	Low	12.3	212174	Staphylococcus	Escherichia coli	8.2	3.8	Azithromycin		Successful
611	55	Female	High	14.4	241787	Escherichia coli	Escherichia coli	8.5	4.6	Ceftriaxone	14 days	Unsuccessful
612	38	Male	Moderate	13.5	210954		Escherichia coli	9.3	4.4	Azithromycin	5 days	Unsuccessful
613	26	Female	Low	12.9	286100	Salmonella typhi	Klebsiella pneumoniae	9.2	4.5	Amoxicillin	9 days	Unsuccessful
614	47	Female		11.1	228631	Escherichia coli	Klebsiella pneumoniae	14.2773	3.9	Amoxicillin	6 days	Unsuccessful
615	50	Male	Moderate	10.3	227431	Staphylococcus	-	9.9	4.1	Amoxicillin		Unsuccessful
616	59	Female	High	13.9	275815	Escherichia coli	Escherichia coli	9.6	4.1	Ceftriaxone	9 days	Successful
617	53	Male	High	14.6	128488		Klebsiella pneumoniae	9.8	4.7	Azithromycin		Unsuccessful
618	32	Male	Low	10.5	256889	Staphylococcus	Klebsiella pneumoniae	9.7	4.2	Amoxicillin	6 days	Successful
619	29	Male	Low	12.3	169752	Staphylococcus	-	9.7	3.5	Amoxicillin		Unsuccessful
620	20	Male	Low	13.8	283791		-	1.86364	4.1	Azithromycin	13 days	Unsuccessful
621	67	Female	High	10.2	266270	Escherichia coli	Klebsiella pneumoniae	8.4	4.9	Azithromycin	7 days	Successful
622	33	Female	Low	11	141738	Escherichia coli	Klebsiella pneumoniae	8.6	4.7	Ceftriaxone	5 days
623	18	Female	Moderate	11.7	228923	Salmonella typhi	Escherichia coli	8.7	4.2	Azithromycin		Unsuccessful
624	65	Male	High	11.4	153265	Salmonella typhi	Klebsiella pneumoniae	9.5	4.8	Amoxicillin	12 days	Successful
625	60	Male		10.2	147573	Escherichia coli	Escherichia coli	9.2	3.7	Ceftriaxone	13 days	Unsuccessful
626	24	Female	High	21.3824	233659	Salmonella typhi	Escherichia coli	9.6	4.3	Ceftriaxone		Successful
627	25	Male	High	10.3	150715	Salmonella typhi	-	8.1	4.6	Amoxicillin	11 days	Successful
628	31	Male		11.6	203732	Escherichia coli	Klebsiella pneumoniae	8	3.9	Ceftriaxone	11 days	Successful
629	58	Female	Moderate	24.3011	155222	Escherichia coli	Escherichia coli	8.5	4.1	Azithromycin	10 days	Unsuccessful
630	49	Female	Low	11.3	247396	Staphylococcus	-	8.8	4.6	Amoxicillin	15 days	Successful
631	60	Male	Low	12	193271	Salmonella typhi	Klebsiella pneumoniae	8.5	3.9	Amoxicillin	14 days	Unsuccessful
632	32	Female	High	12.8	217500	Salmonella typhi	Escherichia coli	8.8	4.8	Ceftriaxone	15 days	Unsuccessful
633	47	Female	Moderate	11.3	172687	Staphylococcus	-	8.8	4.3	Amoxicillin	13 days	Successful
634	34	Female	High	12.3	207345	Escherichia coli	-	8.7	3.5	Azithromycin	12 days	Unsuccessful
635	65	Female	Low	11.3	142806		Escherichia coli	8.2	4.2	Amoxicillin	7 days	Unsuccessful
636	55	Male	Low	11.1	232215	Staphylococcus	Klebsiella pneumoniae	3.5356	4.7	Azithromycin		Successful
637	68	Female	Low	20.1802	173171	Escherichia coli	Escherichia coli	8.7	4.1	Ceftriaxone	9 days	Successful
638	53	Female	Moderate	14.2	241424	Salmonella typhi	Escherichia coli	9.2	4.8	Azithromycin	5 days	Successful
639	41	Male	Low	11.1	275734	Salmonella typhi	Klebsiella pneumoniae	9.1	4.7	Amoxicillin	8 days	Successful
640	41	Male	Low	14	219718	Staphylococcus	Klebsiella pneumoniae	8	4.1	Amoxicillin	14 days	Successful
641	30	Female		11.9	292256	Staphylococcus	Klebsiella pneumoniae	9	3.8	Azithromycin
642	22	Male	High	12	130911	Staphylococcus	Klebsiella pneumoniae	8.8	4.8	Amoxicillin	8 days	Successful
643	48	Male	Low	10.3	168075	Escherichia coli	Klebsiella pneumoniae	8.7	4.5	Ceftriaxone	11 days
644	58	Male	Moderate	22.0678	250807	Escherichia coli	-	8.9	7.25797	Ceftriaxone	14 days	Unsuccessful
645	23	Male	High	10.6	131751	Staphylococcus	Escherichia coli	9.2	4	Azithromycin	11 days	Successful
646	37	Male	Low	14.6	279103		Escherichia coli	9.5	4.3	Amoxicillin	11 days	Unsuccessful
647	52	Female	Low	14	142783	Escherichia coli	Klebsiella pneumoniae	9.7	4	Ceftriaxone	8 days	Unsuccessful
648	68	Female	High	10.8	275083	Salmonella typhi	Escherichia coli	9.6	4.7	Ceftriaxone	14 days	Successful
649	45	Female	Moderate	10.9	148417	Salmonella typhi	-	10	4.1	Amoxicillin	9 days	Unsuccessful
650	40	Male	Moderate	13.2	296947	Staphylococcus	Escherichia coli	9.7	4.7	Amoxicillin	10 days	Unsuccessful
651	42	Female	Low	13.8	121427	Escherichia coli	Escherichia coli	9.8	4.2	Ceftriaxone	13 days	Unsuccessful
652	29	Female	Low	11.7	257674	Staphylococcus	-	2.39529	4.2	Amoxicillin		Successful
653	22	Female		10.2	171452	Escherichia coli	Klebsiella pneumoniae	8.4	3.7	Ceftriaxone		Successful
654	19	Male		12.8	167640	Salmonella typhi	Klebsiella pneumoniae	9.4	3.8	Azithromycin	13 days
655	36	Male	High	10.8	219905	Escherichia coli	Klebsiella pneumoniae	9.1	4.8	Ceftriaxone
656	47	Male		13.4	219780	Salmonella typhi	Escherichia coli	9.1	4.4	Amoxicillin	9 days	Unsuccessful
657	55	Male	Low	15	163088	Salmonella typhi	Escherichia coli	8.7	4.7	Azithromycin	10 days	Successful
658	70	Male	Low	14	283006	Staphylococcus	Klebsiella pneumoniae	9.3	4.2	Azithromycin	8 days	Unsuccessful
659	32	Male	High	14.6	285586	Salmonella typhi	Escherichia coli	9.6	4.7	Ceftriaxone	7 days	Unsuccessful
660	20	Male	Moderate	12.8	251961	Staphylococcus	Escherichia coli	8.6	4.5	Azithromycin	11 days	Successful
661	47	Female	High	11.6	191334	Salmonella typhi	Escherichia coli	8.9	4.9	Ceftriaxone		Successful
662	46	Female	High	11.6	154095	Escherichia coli	Klebsiella pneumoniae	9	5	Ceftriaxone	12 days	Successful
663	44	Female		14.9	237458	Staphylococcus	-	9	10.4404	Azithromycin	13 days	Unsuccessful
664	34	Male	Moderate	12.1	201587		Escherichia coli	9.6	4.5	Ceftriaxone	14 days	Successful
665	46	Female	Low	14.5	212879	Staphylococcus	-	8.8	7.88331	Amoxicillin	6 days	Unsuccessful
666	23	Female		14	129476		Escherichia coli	9	5	Azithromycin		Successful
667	35	Female	High	14	251719	Salmonella typhi	Escherichia coli	8.3	3.6	Ceftriaxone	12 days	Unsuccessful
668	56	Male	Low	11.4	226983	Escherichia coli	-	8	3.9	Amoxicillin	9 days	Successful
669	34	Male	Moderate	12.8	275995	Salmonella typhi	-	8.8	4.6	Azithromycin	14 days	Successful
670	24	Female	Moderate	14.7	203401		-	8	3.8	Ceftriaxone	14 days	Unsuccessful
671	53	Male	High	14.6	212127	Salmonella typhi	Escherichia coli	9.8	4	Amoxicillin	13 days
672	63	Male	Moderate	10.4	123473	Escherichia coli	-	8.8	4	Azithromycin	7 days	Successful
673	59	Female	High	10	190527	Escherichia coli	Escherichia coli	9.5	4.1	Amoxicillin		Successful
674	42	Female	Moderate	14.7	298403	Salmonella typhi	-	8.4	11.2997	Amoxicillin	6 days	Successful
675	66	Male	Low	12.2	127651	Staphylococcus	Escherichia coli	8.4	3.5	Azithromycin	10 days	Successful
676	32	Male		10.5	289323	Staphylococcus	-	9.7	4.6	Azithromycin		Successful
677	70	Male	Low	14.5	251881		Escherichia coli	8.6	4.3	Ceftriaxone	6 days	Successful
678	52	Female	Moderate	13.2	165120	Staphylococcus	-	9.5	4.4	Azithromycin	12 days	Successful
679	42	Male	High	11.4	225541		Escherichia coli	9.7	4.9	Amoxicillin	14 days	Successful
680	18	Male	High	12.4	207917	Salmonella typhi	Escherichia coli	9.3	4	Azithromycin	13 days	Successful
681	46	Male	Low	11.2	240018	Staphylococcus	Klebsiella pneumoniae	8.4	3.8	Azithromycin	12 days
682	49	Female	High	13.8	204987	Staphylococcus	Klebsiella pneumoniae	8.3	4.4	Azithromycin	5 days	Successful
683	66	Male	Low	14.4	217134	Salmonella typhi	Escherichia coli	35.8945	3.6	Azithromycin	9 days	Successful
684	19	Female	Low	12.7	219844	Escherichia coli	Klebsiella pneumoniae	10	4.7	Azithromycin	5 days	Successful
685	29	Female	Moderate	10.2	269063	Escherichia coli	-	8.4	10.5802	Ceftriaxone	5 days	Successful
686	47	Male	Low	13.1	198078	Escherichia coli	-	9	4.6	Amoxicillin	10 days
687	36	Male	Low	11.1	224202	Salmonella typhi	-	8.8	3.9	Azithromycin	15 days	Successful
688	35	Female	Low	14.4	233912	Staphylococcus	-	8.4	3.6	Azithromycin	8 days	Successful
689	24	Male	Moderate	11	138251	Salmonella typhi	-	9.9	4.6	Azithromycin		Successful
690	26	Male	Moderate	13.7	159499	Escherichia coli	-	10	4.5	Ceftriaxone	5 days	Unsuccessful
691	48	Male	Low	14.7	120593	Escherichia coli	Klebsiella pneumoniae	8.1	3.9	Amoxicillin	7 days	Unsuccessful
692	67	Female	Moderate	12	268578		Klebsiella pneumoniae	10	4.3	Azithromycin
693	58	Female		10.3	126391	Escherichia coli	Klebsiella pneumoniae	8.6	4.7	Amoxicillin		Successful
694	36	Female	High	14.7	126949	Salmonella typhi	Escherichia coli	9.8	4.9	Azithromycin	15 days	Unsuccessful
695	21	Male	High	14.5	182597	Escherichia coli	Klebsiella pneumoniae	8.4	4.5	Azithromycin
696	41	Male	High	10.5	153282	Salmonella typhi	Escherichia coli	9.8	3.9	Amoxicillin	9 days	Successful
697	22	Male	Moderate	12.2	170104		Escherichia coli	8.7	8.12756	Amoxicillin	14 days	Successful
698	24	Male	Moderate	13.5	172544	Staphylococcus	-	9.9	4.1	Amoxicillin	13 days	Unsuccessful
699	35	Female	Low	12.4	229907	Salmonella typhi	Escherichia coli	9.9	4.4	Azithromycin	12 days	Successful
700	51	Female	Moderate	13.6	289899	Escherichia coli	Klebsiella pneumoniae	9.5	4.6	Amoxicillin	6 days	Successful
701	48	Male	Moderate	10.9	282723		Escherichia coli	9.6	3.8	Azithromycin	13 days	Successful
702	50	Female	High	11.5	178069		Escherichia coli	8.4	4.7	Azithromycin	6 days	Successful
703	32	Female	Low	11.1	171322	Escherichia coli	-	9.7	4.5	Ceftriaxone	7 days	Successful
704	38	Male	High	11.6	238774	Salmonella typhi	Klebsiella pneumoniae	9.4	4.2	Amoxicillin	10 days	Unsuccessful
705	57	Female	High	10.3	196319	Escherichia coli	Klebsiella pneumoniae	8.1	4.1	Azithromycin	6 days	Unsuccessful
706	69	Male	High	14.3	234261	Staphylococcus	Klebsiella pneumoniae	9.7	4.1	Amoxicillin	7 days	Unsuccessful
707	60	Female	Moderate	10.6	256250	Staphylococcus	Escherichia coli	8.1	4.9	Azithromycin	8 days	Unsuccessful
708	52	Female	Low	13.9	146470	Staphylococcus	Escherichia coli	8.9	3.7	Azithromycin	6 days	Successful
709	29	Male	Moderate	11	236887		-	8.6	4.7	Ceftriaxone	7 days	Successful
710	57	Male	High	11.2	152117	Escherichia coli	Escherichia coli	16.4322	4.2	Azithromycin	15 days	Successful
711	57	Female	High	10.5	151932		-	10	3.7	Azithromycin	10 days	Unsuccessful
712	68	Male	High	13.4	165111		-	9.9	3.8	Ceftriaxone	14 days	Successful
713	51	Female	Low	13.7	175624	Escherichia coli	Escherichia coli	8.1	3.6	Ceftriaxone	9 days	Successful
714	50	Male	Moderate	12.6	263443	Salmonella typhi	Escherichia coli	9.9	4.1	Amoxicillin	7 days	Successful
715	54	Female	High	10.7	208888	Escherichia coli	-	9.7	4	Amoxicillin	10 days	Successful
716	64	Female	Moderate	13.6	268625	Escherichia coli	-	9.6	10.4793	Amoxicillin		Unsuccessful
717	21	Female	High	10.4	223413	Salmonella typhi	Escherichia coli	9.2	4.7	Amoxicillin	13 days	Successful
718	47	Female	High	10	244392	Staphylococcus	Escherichia coli	8.4	5	Ceftriaxone	12 days	Unsuccessful
719	31	Male	Low	12.9	167056	Salmonella typhi	-	8.9	4.3	Amoxicillin	10 days	Unsuccessful
720	37	Female	Moderate	13.4	220988	Staphylococcus	Klebsiella pneumoniae	9.7	4.8	Amoxicillin	14 days	Successful
721	63	Male	Moderate	11.2	270096	Escherichia coli	Escherichia coli	8.7	4.5	Ceftriaxone	12 days	Successful
722	49	Male	Moderate	14.6	139074	Escherichia coli	Escherichia coli	8.9	4.5	Amoxicillin	10 days	Successful
723	33	Male	Low	10.3	212043	Escherichia coli	Escherichia coli	9.4	3.9	Ceftriaxone	8 days	Unsuccessful
724	22	Male		10.3	176742	Salmonella typhi	Klebsiella pneumoniae	8.8	4.8	Amoxicillin	15 days	Successful
725	31	Female		12	265666	Escherichia coli	Klebsiella pneumoniae	9	4.8	Amoxicillin	13 days	Successful
726	41	Female	Moderate	14	197374	Escherichia coli	-	8.3	4.2	Amoxicillin	15 days	Successful
727	65	Female		11.5	264097	Escherichia coli	Escherichia coli	8.3	4.5	Amoxicillin	14 days	Successful
728	27	Female	Low	12.3	184811	Staphylococcus	Klebsiella pneumoniae	9.8	4.5	Amoxicillin	13 days	Unsuccessful
729	23	Male	Low	13.8	194376	Escherichia coli	Escherichia coli	9.4	14.4696	Ceftriaxone	9 days	Successful
730	62	Male	Low	12.6	157204	Staphylococcus	Klebsiella pneumoniae	9	4.1	Azithromycin	14 days	Unsuccessful
731	31	Female	Low	11.8	259855	Escherichia coli	Klebsiella pneumoniae	9.1	3.9	Ceftriaxone	7 days
732	40	Male	Low	11.9	191388	Escherichia coli	-	8.9	4.4	Amoxicillin	10 days	Successful
733	28	Male	Moderate	13.7	247281	Staphylococcus	-	8.8	4.1	Azithromycin	13 days	Successful
734	23	Female	Moderate	14	195962	Escherichia coli	Escherichia coli	8.5	4.8	Amoxicillin	6 days	Successful
735	44	Female	Moderate	10	211914	Salmonella typhi	Klebsiella pneumoniae	9.8	4.2	Amoxicillin	8 days	Successful
736	35	Male		11.1	232301	Escherichia coli	Klebsiella pneumoniae	9.2	3.7	Azithromycin	6 days
737	63	Female		14.5	242715	Escherichia coli	Escherichia coli	9.4	4.9	Amoxicillin	12 days	Unsuccessful
738	69	Female	Moderate	11.7	200188	Salmonella typhi	-	9.5	4.5	Azithromycin	11 days	Successful
739	50	Male	Low	12.6	171477	Staphylococcus	Klebsiella pneumoniae	9.9	4.5	Ceftriaxone	10 days	Successful
740	54	Male	High	12.4	187155	Staphylococcus	Klebsiella pneumoniae	9	3.6	Ceftriaxone	8 days	Unsuccessful
741	70	Female	High	13	237778	Staphylococcus	Klebsiella pneumoniae	9.6	4.8	Amoxicillin	5 days	Successful
742	38	Female	High	14.5	161744	Staphylococcus	Klebsiella pneumoniae	9.9	3.8	Azithromycin		Successful
743	22	Male	High	14.9	269700		-	8.5	4.1	Azithromycin	7 days	Successful
744	32	Male		11.8	271383		-	8.7	4.1	Amoxicillin	6 days
745	69	Female	High	12.6	289018	Escherichia coli	Escherichia coli	9.2	3.6	Amoxicillin	5 days	Successful
746	58	Female	Moderate	14.5	193798	Staphylococcus	Klebsiella pneumoniae	8.6	3.7	Azithromycin	11 days	Unsuccessful
747	54	Male	High	12.4	197608	Escherichia coli	Klebsiella pneumoniae	8.4	4	Ceftriaxone	11 days	Unsuccessful
748	19	Male	Moderate	12.6	252629	Salmonella typhi	Escherichia coli	9.1	3.9	Ceftriaxone	9 days	Unsuccessful
749	61	Male	High	10.9	221440	Staphylococcus	Escherichia coli	9.2	4.9	Amoxicillin	7 days	Unsuccessful
750	69	Male	Low	14.9	271235		Escherichia coli	9.8	3.6	Azithromycin	12 days	Unsuccessful
751	30	Female	Low	20.5566	166253	Staphylococcus	Klebsiella pneumoniae	9	3.6	Amoxicillin		Unsuccessful
752	59	Female	Low	12.3	164755	Salmonella typhi	Escherichia coli	8.2	4.8	Ceftriaxone	15 days
753	58	Male		13	218991	Staphylococcus	Klebsiella pneumoniae	8.1	4.2	Ceftriaxone	5 days
754	24	Male	High	14.3	182136	Escherichia coli	Klebsiella pneumoniae	9.7	3.9	Amoxicillin	10 days
755	23	Female	Moderate	11.1	195391	Escherichia coli	-	8.3	4.9	Ceftriaxone	5 days	Successful
756	31	Female		10.6	251934	Staphylococcus	Escherichia coli	9.8	7.24435	Azithromycin	8 days	Unsuccessful
757	44	Male	Low	11	269761	Escherichia coli	Klebsiella pneumoniae	8.3	4	Ceftriaxone	5 days	Successful
758	43	Male	Low	10.4	162860	Staphylococcus	Escherichia coli	9.5	4	Ceftriaxone	8 days	Successful
759	29	Male	High	12.7	184020	Salmonella typhi	Klebsiella pneumoniae	20.8423	3.6	Amoxicillin		Successful
760	41	Female	Low	14.5	267185	Staphylococcus	Klebsiella pneumoniae	8.8	3.9	Ceftriaxone	8 days	Successful
761	32	Male	Low	20.7276	130848	Salmonella typhi	-	9.5	4.5	Ceftriaxone		Unsuccessful
762	24	Male	Low	11.1	290878	Staphylococcus	Escherichia coli	8.8	4.7	Amoxicillin	8 days	Unsuccessful
763	64	Male	Low	12.6	212644	Salmonella typhi	Klebsiella pneumoniae	9.9	4.6	Azithromycin	12 days	Unsuccessful
764	58	Male	Moderate	13.3	200716	Escherichia coli	Escherichia coli	9.7	4.3	Azithromycin	9 days	Successful
765	22	Female	Moderate	21.2239	172574	Staphylococcus	Klebsiella pneumoniae	8.4	4.6	Amoxicillin	9 days	Unsuccessful
766	41	Female	Moderate	14.2	175143	Salmonella typhi	-	8.2	4.1	Azithromycin	7 days	Successful
767	37	Female		13.6	272076	Staphylococcus	Klebsiella pneumoniae	8.8	3.5	Azithromycin	13 days	Successful
768	36	Female		13.1	195874	Staphylococcus	-	9	4	Ceftriaxone	13 days	Unsuccessful
769	25	Female		24.0427	293506	Staphylococcus	Klebsiella pneumoniae	8.9	9.64787	Ceftriaxone	5 days	Successful
770	25	Female	Low	10.2	232223	Escherichia coli	Escherichia coli	9.2	12.1633	Ceftriaxone		Successful
771	31	Male	Moderate	13.8	297910	Escherichia coli	Klebsiella pneumoniae	9.2	4.3	Azithromycin	8 days	Successful
772	28	Female	Low	11.3	139608		-	8.7	3.9	Ceftriaxone	12 days	Unsuccessful
773	57	Female	Low	14	206089	Escherichia coli	-	8.6	4.5	Azithromycin	9 days	Successful
774	51	Female	Low	10.4	292860		Escherichia coli	9.4	3.7	Azithromycin		Successful
775	31	Female	High	10.5	122572	Staphylococcus	-	9.9	3.8	Ceftriaxone	7 days	Successful
776	40	Male	High	12.8	221970	Staphylococcus	Klebsiella pneumoniae	9.4	4.6	Azithromycin	13 days	Successful
777	33	Female	High	13.6	267979	Salmonella typhi	Escherichia coli	8.7	3.9	Amoxicillin	14 days	Successful
778	48	Female	Moderate	12.3	228108	Staphylococcus	-	8.9	5	Azithromycin	7 days	Unsuccessful
779	43	Male	High	12	135752	Salmonella typhi	Klebsiella pneumoniae	9.1	4.9	Amoxicillin	9 days	Unsuccessful
780	25	Female	Low	13.1	261383	Escherichia coli	-	10	4.5	Amoxicillin	11 days	Unsuccessful
781	23	Female		14	266451	Salmonella typhi	Escherichia coli	8.4	3.8	Amoxicillin	12 days	Successful
782	27	Male	Low	12.3	240582	Salmonella typhi	Klebsiella pneumoniae	9.2	4.1	Azithromycin		Unsuccessful
783	19	Male	High	11.4	211866	Salmonella typhi	Klebsiella pneumoniae	9.8	4.9	Azithromycin	11 days	Successful
784	59	Female	High	13.3	177558	Staphylococcus	Escherichia coli	9.7	4.8	Ceftriaxone	13 days	Successful
785	61	Female	High	13.3	228861		-	8.3	3.9	Ceftriaxone	11 days	Successful
786	49	Male	Low	12.8	274106	Salmonella typhi	Klebsiella pneumoniae	9.4	4.6	Azithromycin	11 days
787	32	Male	Low	13.7	159786	Salmonella typhi	Klebsiella pneumoniae	8.5	4.4	Amoxicillin	8 days	Successful
788	51	Male		11.4	179461	Salmonella typhi	Escherichia coli	9.1	4.5	Ceftriaxone	5 days	Successful
789	63	Female	Low	11	265338	Escherichia coli	Klebsiella pneumoniae	8.8	4.4	Azithromycin	11 days	Successful
790	31	Male	Moderate	11.8	149338	Salmonella typhi	-	9.4	3.8	Azithromycin	10 days	Successful
791	49	Male	High	12.4	185115	Salmonella typhi	Klebsiella pneumoniae	8.7	4.6	Amoxicillin	9 days	Unsuccessful
792	51	Female	Low	12.5	248124	Escherichia coli	Klebsiella pneumoniae	9	3.5	Amoxicillin	5 days	Unsuccessful
793	43	Male	High	14.2	148321	Staphylococcus	Escherichia coli	9	4.8	Azithromycin	8 days	Successful
794	22	Male	Low	14.4	233424	Escherichia coli	-	9.3	3.7	Ceftriaxone	14 days	Successful
795	18	Male	Moderate	10.8	224095	Salmonella typhi	Escherichia coli	10	4	Azithromycin	8 days	Successful
796	63	Male	High	10.4	133666	Staphylococcus	Klebsiella pneumoniae	8.7	4.2	Amoxicillin	6 days	Successful
797	18	Female	High	10.1	145800	Salmonella typhi	Klebsiella pneumoniae	9.8	4.3	Amoxicillin	9 days	Unsuccessful
798	34	Female	Moderate	11	149275	Escherichia coli	-	8.6	3.5	Azithromycin		Successful
799	33	Female		12.5	207422		Klebsiella pneumoniae	8.7	4.4	Azithromycin	5 days	Successful
800	27	Female		12.8	177049	Staphylococcus	Klebsiella pneumoniae	9.7	3.6	Azithromycin	9 days	Successful
801	60	Female		13.8	182928	Salmonella typhi	-	8.7	4.1	Amoxicillin	13 days	Unsuccessful
802	32	Male	Low	12.3	203540	Escherichia coli	Escherichia coli	8.4	4.8	Azithromycin	12 days	Unsuccessful
803	24	Male	Low	13.6	209748	Salmonella typhi	Escherichia coli	9.5	4.7	Ceftriaxone	11 days
804	32	Female	High	13.9	241071		-	8.2	4.9	Azithromycin	15 days	Successful
805	46	Female	High	11.3	219163	Salmonella typhi	-	9	3.7	Azithromycin	9 days	Unsuccessful
806	27	Female	Moderate	13.6	124060	Staphylococcus	-	9.7	5	Amoxicillin	5 days	Successful
807	33	Male	Moderate	12.3	230146	Salmonella typhi	Escherichia coli	9.4	4.9	Ceftriaxone	15 days	Successful
808	60	Male	High	11.4	258260	Escherichia coli	Klebsiella pneumoniae	8.8	13.6904	Ceftriaxone	6 days	Successful
809	51	Female	Moderate	14	174907	Staphylococcus	-	9	4	Azithromycin	15 days	Unsuccessful
810	39	Male	Moderate	13.8	153174	Escherichia coli	-	9.4	4.5	Amoxicillin	12 days	Unsuccessful
811	55	Female	High	14.7	135664		Klebsiella pneumoniae	10	5	Amoxicillin	12 days	Unsuccessful
812	34	Female	High	11.7	125929	Escherichia coli	Klebsiella pneumoniae	8.7	3.5	Ceftriaxone		Successful
813	59	Male	High	12.2	262214	Salmonella typhi	Klebsiella pneumoniae	9.2	3.5	Amoxicillin	9 days
814	51	Male	Moderate	14.7	220513	Staphylococcus	Escherichia coli	8.2	3.9	Amoxicillin	11 days	Successful
815	42	Female	High	14.7	230812	Escherichia coli	Escherichia coli	9.8	4.5	Amoxicillin	5 days	Successful
816	37	Male	Low	23.2776	182340	Staphylococcus	Klebsiella pneumoniae	8.9	3.8	Ceftriaxone	7 days	Unsuccessful
817	42	Male	Moderate	11.9	136833	Staphylococcus	-	9.3	4.6	Azithromycin		Successful
818	43	Male		12.3	227911	Escherichia coli	Escherichia coli	9.2	4.5	Azithromycin	8 days	Unsuccessful
819	20	Male	Low	11.8	245572	Escherichia coli	-	9.4	8.39892	Amoxicillin	12 days	Successful
820	53	Female	Moderate	13.8	205110	Salmonella typhi	-	8.7	4.4	Ceftriaxone	6 days	Unsuccessful
821	31	Male		11.6	275656	Salmonella typhi	Escherichia coli	8.3	5	Azithromycin	11 days	Successful
822	65	Male	Low	11.8	203679	Salmonella typhi	-	8.2	4.1	Ceftriaxone
823	24	Male		10.9	239060	Staphylococcus	Klebsiella pneumoniae	9	4	Ceftriaxone	9 days
824	67	Male		13.6	188685		Escherichia coli	8.3	4.7	Ceftriaxone	11 days	Unsuccessful
825	63	Male	Low	14.8	232135	Staphylococcus	Klebsiella pneumoniae	9.8	3.8	Ceftriaxone	5 days	Successful
826	24	Female	Moderate	11.9	255792	Salmonella typhi	Escherichia coli	8.9	4.1	Amoxicillin	12 days	Successful
827	26	Male	Low	10.6	232881	Salmonella typhi	Escherichia coli	8.2	4.7	Amoxicillin	9 days	Successful
828	19	Female	Low	13.5	222111		-	8.7	4.9	Ceftriaxone	8 days	Successful
829	67	Female	High	10.4	273449	Salmonella typhi	-	8.9	3.5	Amoxicillin	7 days	Unsuccessful
830	57	Male		12.5	128331	Salmonella typhi	-	11.6412	4.4	Amoxicillin	12 days	Unsuccessful
831	35	Male	Low	21.6408	291619	Escherichia coli	Escherichia coli	9.8	4.4	Ceftriaxone	5 days	Successful
832	51	Female		13.8	139426		-	8.7	3.9	Amoxicillin	6 days	Successful
833	39	Female		15	188616		-	9.5	4.7	Azithromycin	13 days	Successful
834	57	Female		11.7	196658	Staphylococcus	-	8.4	4.5	Ceftriaxone	8 days	Successful
835	35	Male	High	13.4	293494	Escherichia coli	Klebsiella pneumoniae	8.8	10.0862	Azithromycin	6 days	Successful
836	62	Female	High	14.2	222478	Escherichia coli	Klebsiella pneumoniae	9.4	3.7	Ceftriaxone	7 days	Unsuccessful
837	42	Male	Moderate	11.8	170275		Escherichia coli	8.4	4.5	Ceftriaxone	15 days	Successful
838	32	Female	Low	13.8	246111	Staphylococcus	Escherichia coli	11.339	4.6	Amoxicillin	14 days	Unsuccessful
839	53	Female	Low	13.7	157167		-	9.9	3.8	Ceftriaxone		Unsuccessful
840	36	Male	Low	13.6	237925	Escherichia coli	Escherichia coli	9.6	4.7	Azithromycin	5 days	Successful
841	27	Male	Moderate	10.8	283337		Klebsiella pneumoniae	8.8	3.9	Amoxicillin	11 days	Successful
842	27	Female	Moderate	13.3	189420	Escherichia coli	-	8.3	4.5	Amoxicillin	7 days	Unsuccessful
843	57	Male	High	11	203016	Salmonella typhi	-	9.3	4.4	Amoxicillin	10 days	Unsuccessful
844	37	Female	Low	12.5	225673	Salmonella typhi	Klebsiella pneumoniae	10	4.8	Azithromycin	14 days	Unsuccessful
845	41	Female	Low	14.9	282074	Staphylococcus	Klebsiella pneumoniae	9.1	4.9	Azithromycin	11 days	Unsuccessful
846	23	Female	High	12.4	177973	Staphylococcus	Escherichia coli	8.5	3.9	Amoxicillin	15 days	Successful
847	18	Female	High	10.7	231875	Staphylococcus	Escherichia coli	0.265965	4.9	Amoxicillin	7 days
848	55	Male	High	11.2	131516	Staphylococcus	Escherichia coli	8.8	4.2	Amoxicillin		Unsuccessful
849	58	Female		13.3	266849	Staphylococcus	Klebsiella pneumoniae	8.4	4.7	Amoxicillin	9 days	Successful
850	27	Female	Low	13.1	172393	Salmonella typhi	Klebsiella pneumoniae	8.9	3.6	Azithromycin		Unsuccessful
851	42	Male	Moderate	12.9	256066	Salmonella typhi	-	9.2	4.1	Ceftriaxone	8 days	Unsuccessful
852	41	Male	High	13.9	152225	Salmonella typhi	Klebsiella pneumoniae	9.1	9.44054	Ceftriaxone	8 days	Unsuccessful
853	44	Male	Moderate	12.5	194850	Salmonella typhi	-	10	4.5	Azithromycin	9 days	Successful
854	43	Male	High	11.8	204601	Escherichia coli	-	8	3.7	Amoxicillin	8 days	Successful
855	49	Male	High	10.1	125026		-	8.9	4.5	Azithromycin	10 days	Unsuccessful
856	29	Female	Moderate	12.6	277098	Staphylococcus	Escherichia coli	8.5	4.8	Azithromycin	6 days	Unsuccessful
857	39	Male	Moderate	10.4	152731	Staphylococcus	Klebsiella pneumoniae	8.1	4.7	Ceftriaxone	7 days	Unsuccessful
858	55	Female		13.9	121759	Salmonella typhi	Klebsiella pneumoniae	8	4.2	Azithromycin	9 days	Unsuccessful
859	29	Female	Low	12.6	250358	Escherichia coli	Klebsiella pneumoniae	9	4.6	Ceftriaxone	7 days
860	25	Male	Low	13.1	211847	Staphylococcus	-	9.1	4	Ceftriaxone	15 days	Successful
861	47	Female	Moderate	12.7	277660	Salmonella typhi	-	9.3	3.8	Amoxicillin		Successful
862	65	Female	High	10.3	220353	Salmonella typhi	Klebsiella pneumoniae	8.5	4.1	Amoxicillin		Successful
863	41	Female	High	10.3	226907	Staphylococcus	-	8	3.7	Ceftriaxone	8 days	Unsuccessful
864	55	Male	High	12.3	260544	Salmonella typhi	Klebsiella pneumoniae	9	3.5	Ceftriaxone	6 days	Unsuccessful
865	52	Male	High	14.1	225376	Escherichia coli	-	8.7	4.9	Amoxicillin	13 days	Unsuccessful
866	70	Female	Low	10.6	246631	Staphylococcus	-	9.1	4.5	Amoxicillin	11 days	Unsuccessful
867	31	Male	Low	10.1	222307	Escherichia coli	Escherichia coli	8.8	4.1	Ceftriaxone	6 days	Unsuccessful
868	25	Male		11.9	136347		Klebsiella pneumoniae	9.3	4.9	Amoxicillin	14 days	Successful
869	45	Male	Low	10.6	270652		Escherichia coli	8.7	4.1	Ceftriaxone	6 days	Unsuccessful
870	54	Female	Moderate	10.1	182700		Escherichia coli	9.7	4.3	Amoxicillin		Successful
871	69	Male	High	11	134200	Salmonella typhi	Klebsiella pneumoniae	9.5	4.5	Azithromycin	10 days	Unsuccessful
872	50	Female	Moderate	14.3	198282	Staphylococcus	Escherichia coli	8.3	4.2	Ceftriaxone	15 days	Unsuccessful
873	19	Female	High	12.1	254478	Staphylococcus	Escherichia coli	8.2	3.8	Azithromycin	12 days	Successful
874	27	Male	Low	23.9439	202101	Escherichia coli	Klebsiella pneumoniae	9.6	4.1	Ceftriaxone	6 days	Unsuccessful
875	67	Female		11.7	247264	Salmonella typhi	Klebsiella pneumoniae	8.9	4.6	Ceftriaxone	8 days	Unsuccessful
876	39	Male	Low	13.7	242459	Escherichia coli	Escherichia coli	9	4	Ceftriaxone		Unsuccessful
877	59	Female	High	13.7	218477	Salmonella typhi	Escherichia coli	9.1	4	Amoxicillin	11 days	Successful
878	62	Female	Low	11	153088	Salmonella typhi	Escherichia coli	9.8	4.6	Amoxicillin	5 days	Unsuccessful
879	47	Female	High	12	155402		Escherichia coli	8.9	4.7	Amoxicillin	5 days
880	63	Female	Low	11.5	174242	Staphylococcus	-	9.3	3.8	Azithromycin	7 days	Successful
881	29	Female	Moderate	13.8	178039	Staphylococcus	Escherichia coli	9.5	4.6	Amoxicillin	9 days	Unsuccessful
882	45	Male	Moderate	10.3	262761	Staphylococcus	Klebsiella pneumoniae	9.7	4.2	Amoxicillin	9 days	Unsuccessful
883	33	Female	Moderate	21.5836	269082	Staphylococcus	Escherichia coli	9.4	3.9	Azithromycin
884	57	Male	Moderate	14.7	261054		Escherichia coli	9	3.9	Azithromycin	11 days	Unsuccessful
885	63	Male	Low	14	229818	Salmonella typhi	Klebsiella pneumoniae	8.2	4.2	Ceftriaxone	8 days	Successful
886	42	Male	High	11.5	120681	Escherichia coli	-	8.8	8.49294	Ceftriaxone	12 days	Unsuccessful
887	58	Male	High	11.8	154557	Staphylococcus	-	8.4	4.6	Amoxicillin	5 days	Unsuccessful
888	35	Male	High	11.3	228269	Salmonella typhi	Klebsiella pneumoniae	8.1	4.2	Azithromycin	12 days	Successful
889	64	Male	Low	14.7	252565	Escherichia coli	Escherichia coli	8.2	3.8	Azithromycin	9 days	Successful
890	22	Female	High	14.7	277963	Escherichia coli	Escherichia coli	9.9	4.3	Azithromycin	11 days	Unsuccessful
891	67	Male	Low	10.6	276620	Escherichia coli	Klebsiella pneumoniae	10	3.7	Amoxicillin	12 days	Successful
892	36	Female	Moderate	12	141211	Escherichia coli	-	8.4	4.5	Ceftriaxone	6 days	Successful
893	36	Female		10.7	282394	Escherichia coli	Klebsiella pneumoniae	9.5	4.7	Amoxicillin	5 days	Unsuccessful
894	58	Female	High	11.5	165463	Escherichia coli	-	9.9	4.7	Ceftriaxone	14 days	Unsuccessful
895	21	Female	Moderate	11.4	214135	Escherichia coli	-	8.5	4.1	Amoxicillin		Unsuccessful
896	51	Female	Moderate	12.1	163976	Salmonella typhi	-	9.2	3.8	Amoxicillin	12 days	Successful
897	26	Female	Moderate	23.3593	222508	Escherichia coli	-	9.6	3.5	Azithromycin	15 days
898	64	Female	Low	13	274927	Staphylococcus	-	2.42288	4.1	Amoxicillin	13 days
899	25	Male		14.7	196015	Escherichia coli	-	9.9	3.8	Ceftriaxone	13 days	Unsuccessful
900	55	Male		12.2	152381	Staphylococcus	Escherichia coli	9.2	4	Ceftriaxone	10 days	Unsuccessful
901	53	Male	Moderate	10.9	222298	Staphylococcus	Klebsiella pneumoniae	8.6	4.8	Azithromycin	13 days	Unsuccessful
902	62	Male	Low	14.1	283827	Escherichia coli	Escherichia coli	8.4	4.4	Ceftriaxone		Unsuccessful
903	61	Female	Moderate	10.9	185690	Staphylococcus	-	8.6	4	Amoxicillin	5 days	Successful
904	68	Female	Low	11.3	280694		Escherichia coli	8.5	3.9	Azithromycin	14 days	Successful
905	21	Male	Moderate	10.6	226577	Staphylococcus	-	8.8	3.9	Amoxicillin	10 days	Unsuccessful
906	50	Male	Moderate	10.6	293648	Staphylococcus	Klebsiella pneumoniae	9.1	5	Amoxicillin	13 days	Successful
907	70	Male	Moderate	11	290206	Escherichia coli	-	8.4	14.066	Amoxicillin		Unsuccessful
908	43	Male	Low	11.9	293139	Staphylococcus	Escherichia coli	8.3	3.8	Ceftriaxone	7 days	Successful
909	60	Female	Low	13.9	263736	Salmonella typhi	Klebsiella pneumoniae	8.4	3.6	Amoxicillin	9 days	Successful
910	34	Male	Moderate	12.5	215988	Escherichia coli	Escherichia coli	8.7	3.9	Ceftriaxone	11 days	Unsuccessful
911	51	Female	Low	10.8	258485	Salmonella typhi	Escherichia coli	8	4.6	Ceftriaxone	11 days	Unsuccessful
912	46	Male	Moderate	13.8	135292		-	9	4.8	Azithromycin	9 days	Unsuccessful
913	68	Female		13	168405	Escherichia coli	Escherichia coli	8.9	4.4	Azithromycin	10 days	Successful
914	66	Female	Low	11.2	250524	Escherichia coli	-	9	3.9	Amoxicillin	8 days	Successful
915	41	Male	High	13.9	178364	Staphylococcus	Klebsiella pneumoniae	9.7	4.2	Amoxicillin		Unsuccessful
916	19	Female	Low	12.1	128224	Staphylococcus	Escherichia coli	9	4.9	Amoxicillin	15 days	Successful
917	33	Male		13.8	264150	Salmonella typhi	Escherichia coli	8.9	4.2	Amoxicillin	8 days	Unsuccessful
918	61	Male		14	251573	Salmonella typhi	Escherichia coli	9.5	3.7	Ceftriaxone	13 days	Unsuccessful
919	32	Male	Low	12	166094	Salmonella typhi	Escherichia coli	9.5	4.1	Amoxicillin	7 days	Unsuccessful
920	24	Male	Moderate	13.6	145376		-	8.3	8.76378	Amoxicillin	9 days	Successful
921	35	Female	Low	13.6	224323	Salmonella typhi	Klebsiella pneumoniae	9.4	4.7	Amoxicillin	5 days	Successful
922	65	Female	Moderate	12.8	200217	Salmonella typhi	-	9	5	Azithromycin	12 days	Unsuccessful
923	33	Male	Low	10.9	297825	Staphylococcus	Klebsiella pneumoniae	8.4	4.9	Ceftriaxone	6 days	Unsuccessful
924	21	Male	Low	13.7	234102		Escherichia coli	8.9	3.7	Amoxicillin	5 days
925	36	Male	High	12	186476	Salmonella typhi	-	8.6	4	Azithromycin	10 days	Unsuccessful
926	50	Female	High	10.9	226451		Klebsiella pneumoniae	8.7	4.6	Azithromycin	14 days	Unsuccessful
927	21	Male	Low	10.4	174021		-	8.6	4.1	Ceftriaxone	9 days	Unsuccessful
928	49	Male	High	14.7	285788	Salmonella typhi	-	8.2	4.1	Azithromycin	15 days	Successful
929	47	Male	Low	11.7	274681	Salmonella typhi	-	8.6	3.8	Azithromycin	14 days	Successful
930	18	Female	Moderate	13.5	223949	Staphylococcus	-	9.4	4.4	Azithromycin	12 days	Unsuccessful
931	30	Male	Low	12.9	166858	Escherichia coli	-	9.1	4.7	Amoxicillin	10 days	Unsuccessful
932	18	Female		10.9	188457	Salmonella typhi	Klebsiella pneumoniae	8.8	3.7	Azithromycin	13 days	Successful
933	46	Male	High	11.3	233748	Staphylococcus	Escherichia coli	9.6	4.3	Azithromycin		Unsuccessful
934	58	Female	High	11	139726		Klebsiella pneumoniae	8.2	9.08377	Ceftriaxone	6 days	Unsuccessful
935	46	Female	Low	11.7	292432	Salmonella typhi	Escherichia coli	5.90006	4.9	Ceftriaxone	14 days	Unsuccessful
936	67	Male		13.9	242921		Escherichia coli	9.4	3.8	Amoxicillin	5 days	Unsuccessful
937	55	Female	Low	11.6	241507	Escherichia coli	Klebsiella pneumoniae	8.9	4.6	Azithromycin	12 days
938	32	Male	Low	14.2	160244	Escherichia coli	Escherichia coli	8.9	3.7	Azithromycin	14 days	Unsuccessful
939	46	Female	Moderate	14.8	277780	Escherichia coli	-	8.4	12.1162	Amoxicillin	14 days	Unsuccessful
940	32	Male	High	10.4	235876	Staphylococcus	Klebsiella pneumoniae	2.31979	4.1	Azithromycin	14 days	Successful
941	40	Female	Low	13.8	171420	Staphylococcus	-	9.5	4.3	Ceftriaxone	8 days
942	32	Male	High	13.4	224017	Escherichia coli	Escherichia coli	9.6	4	Amoxicillin	9 days	Unsuccessful
943	38	Male	Moderate	10.2	122498	Staphylococcus	-	1.99746	4.6	Ceftriaxone	12 days	Unsuccessful
944	68	Male	Low	10.5	142428	Staphylococcus	Escherichia coli	8.6	4.2	Amoxicillin	8 days	Unsuccessful
945	49	Female	Moderate	12.6	227175	Escherichia coli	Escherichia coli	8.1	4	Ceftriaxone	9 days	Unsuccessful
946	40	Female	Low	11.1	177798		Klebsiella pneumoniae	9.4	4.7	Amoxicillin	7 days	Unsuccessful
947	35	Male	Moderate	13.5	131020	Salmonella typhi	Escherichia coli	8.4	3.6	Azithromycin	5 days	Successful
948	23	Female	High	10.8	297073	Salmonella typhi	Klebsiella pneumoniae	8.1	4.3	Amoxicillin	7 days	Successful
949	65	Male	Moderate	11.5	237296	Escherichia coli	Klebsiella pneumoniae	9.9	4.8	Amoxicillin	13 days
950	66	Male	Low	10.3	171858	Salmonella typhi	Klebsiella pneumoniae	9.6	4.9	Ceftriaxone		Successful
951	21	Male	Low	14.5	145663	Escherichia coli	Klebsiella pneumoniae	9.5	4.4	Amoxicillin	12 days	Successful
952	23	Male	Moderate	14.6	192384	Staphylococcus	Escherichia coli	9.2	4.5	Azithromycin	5 days	Unsuccessful
953	42	Male	High	14.4	134382		-	8.7	3.7	Ceftriaxone	9 days	Successful
954	42	Male	High	12.9	174928	Salmonella typhi	-	9.4	4.7	Ceftriaxone	12 days	Successful
955	23	Female	High	13.2	152380	Escherichia coli	-	0.943582	6.97843	Ceftriaxone	15 days
956	48	Female	Moderate	10.5	207266	Salmonella typhi	Klebsiella pneumoniae	8.7	3.9	Ceftriaxone	15 days	Successful
957	43	Female	Low	14.2	166308	Salmonella typhi	-	8.5	3.6	Azithromycin		Successful
958	36	Male		14.9	270984	Escherichia coli	-	9.5	3.7	Amoxicillin	15 days	Unsuccessful
959	44	Female	High	11	178327		Klebsiella pneumoniae	8.1	3.6	Ceftriaxone	6 days	Successful
960	64	Female	Moderate	12.1	188483	Escherichia coli	-	9.7	4.2	Ceftriaxone	13 days	Successful
961	18	Male	Low	11.4	258530	Staphylococcus	Escherichia coli	8.9	4.3	Azithromycin	7 days	Successful
962	18	Male	Moderate	13.9	136774	Escherichia coli	-	9.8	5	Amoxicillin	8 days	Successful
963	31	Female	Moderate	14.9	202641	Escherichia coli	Escherichia coli	9.6	3.7	Ceftriaxone	8 days	Unsuccessful
964	20	Male	Moderate	10.5	160320		Klebsiella pneumoniae	8.7	4.7	Azithromycin	10 days	Successful
965	39	Female	High	14.7	245738	Escherichia coli	Klebsiella pneumoniae	9.9	4	Azithromycin	14 days
966	55	Male	Low	10.8	175100	Escherichia coli	Escherichia coli	9	4.7	Azithromycin	15 days
967	24	Female		13.4	270002	Salmonella typhi	Escherichia coli	8.7	4.9	Azithromycin	12 days	Successful
968	54	Female	High	14.7	221510	Escherichia coli	Escherichia coli	8.5	4.9	Azithromycin	9 days	Successful
969	59	Male	Low	11	279431	Staphylococcus	-	9.7	4.7	Amoxicillin	7 days	Successful
970	22	Female	Moderate	12.4	140498	Escherichia coli	-	8.7	5	Azithromycin	14 days	Successful
971	36	Male		10.2	174250	Staphylococcus	Escherichia coli	8.8	4.7	Ceftriaxone
972	68	Male	High	12.2	198767	Salmonella typhi	Klebsiella pneumoniae	8.1	4.1	Ceftriaxone	14 days	Unsuccessful
973	56	Female	High	14.8	198377	Salmonella typhi	Klebsiella pneumoniae	8.1	4.2	Amoxicillin	10 days	Unsuccessful
974	30	Male	Moderate	10.5	163435	Staphylococcus	-	3.72532	4.6	Amoxicillin	5 days
975	52	Male	High	12.6	179472	Staphylococcus	Klebsiella pneumoniae	9	4.7	Azithromycin	12 days	Unsuccessful
976	53	Male		14.1	125629	Salmonella typhi	Escherichia coli	8.6	4.9	Amoxicillin	6 days
977	27	Male	Moderate	10.2	121845		-	8.1	4.7	Azithromycin	14 days	Unsuccessful
978	33	Male	High	12.4	227708		-	9.7	4.8	Azithromycin	13 days	Unsuccessful
979	29	Female	High	14.1	286194	Escherichia coli	Klebsiella pneumoniae	9.2	3.7	Ceftriaxone	7 days	Successful
980	53	Male	High	13.8	276211	Salmonella typhi	-	9.2	4.6	Amoxicillin	9 days	Successful
981	53	Female	High	13.7	238248	Salmonella typhi	Klebsiella pneumoniae	8.5	4.1	Ceftriaxone	7 days	Unsuccessful
982	30	Female	Low	12.2	150640		-	8.9	3.8	Azithromycin	12 days	Successful
983	20	Male	Moderate	14.9	176456	Salmonella typhi	Escherichia coli	8.4	4.8	Ceftriaxone	8 days	Unsuccessful
984	58	Male	Low	23.3924	191834	Staphylococcus	Klebsiella pneumoniae	9.2	4.2	Ceftriaxone	14 days	Unsuccessful
985	45	Female	Low	13.5	223823	Staphylococcus	Klebsiella pneumoniae	9.1	4.7	Azithromycin	11 days
986	47	Male		10.5	296049		Klebsiella pneumoniae	9.6	4.8	Azithromycin	7 days	Unsuccessful
987	51	Male	Low	11.5	299719		-	9.2	4.8	Amoxicillin	11 days	Unsuccessful
988	55	Female	Moderate	13.8	171116	Salmonella typhi	-	8.6	3.8	Azithromycin	10 days	Unsuccessful
989	50	Male	Moderate	12	262919		-	9	3.9	Azithromycin		Successful
990	33	Female	High	11	183052	Escherichia coli	Escherichia coli	8.6	4.8	Azithromycin	5 days	Unsuccessful
991	35	Female	Low	12.1	290764	Staphylococcus	Klebsiella pneumoniae	9.7	3.6	Azithromycin	13 days	Successful
992	35	Male	Low	20.333	132392	Salmonella typhi	Escherichia coli	8.6	11.3886	Amoxicillin		Unsuccessful
993	32	Female		13.6	177667	Salmonella typhi	Klebsiella pneumoniae	8.3	3.5	Azithromycin	11 days	Unsuccessful
994	28	Female		10.4	181154	Staphylococcus	Klebsiella pneumoniae	9.7	4.5	Amoxicillin	6 days	Unsuccessful
995	56	Female	Moderate	10.2	244228	Staphylococcus	Escherichia coli	9.76413	4.6	Azithromycin	7 days	Unsuccessful
996	31	Female		14.9	239852	Staphylococcus	-	8.8	4.2	Amoxicillin	15 days	Successful
997	27	Female	Low	14.2	259369	Staphylococcus	Klebsiella pneumoniae	9.2	4.4	Azithromycin		Successful
998	51	Female	High	13	137143	Salmonella typhi	-	9.6	4.4	Ceftriaxone	8 days	Successful
999	19	Female	Moderate	10.7	281796	Staphylococcus	Escherichia coli	8.5	4.9	Azithromycin	14 days	Successful
1000	68	Female	High	13.9	262155		Escherichia coli	9	4.2	Azithromycin	8 days	Successful
1001	38	Female	Low	13.9	259366	Escherichia coli	Klebsiella pneumoniae	8.7	4.9	Amoxicillin	15 days	Unsuccessful
1002	48	Male	Moderate	12.3	208128	Salmonella typhi	-	8.3	4.3	Ceftriaxone	5 days	Successful
1003	33	Male	High	10.7	251028	Escherichia coli	-	10	3.8	Azithromycin	15 days	Unsuccessful
1004	56	Male	High	14.9	157787	Salmonella typhi	Klebsiella pneumoniae	9.4	3.7	Ceftriaxone	13 days	Successful
1005	67	Male	Low	13.1	217075	Salmonella typhi	Escherichia coli	9.8	5	Amoxicillin	13 days	Successful
1006	19	Female	Low	12.8	264479	Salmonella typhi	Klebsiella pneumoniae	8.7	4.9	Amoxicillin	13 days	Successful
1007	55	Male	Low	14.9	178364	Escherichia coli	-	9.1	4.7	Ceftriaxone	10 days	Successful
1008	70	Male	Low	14.8	200389	Escherichia coli	Escherichia coli	8.7	4.2	Amoxicillin	6 days	Unsuccessful
1009	28	Female	Moderate	14.7	250223	Staphylococcus	-	9.6	4.1	Ceftriaxone	5 days	Successful
1010	24	Male	Moderate	13.2	162206	Escherichia coli	Klebsiella pneumoniae	9.3	4.2	Ceftriaxone	6 days	Successful
1011	24	Male		13.7	272673		-	8.2	4.2	Azithromycin	11 days	Successful
1012	64	Male	Moderate	13.8	168887	Staphylococcus	Escherichia coli	8.7	4.9	Azithromycin	8 days
1013	37	Female	Moderate	11.1	178774	Escherichia coli	-	10	4	Azithromycin	15 days	Successful
1014	19	Female	Low	13.9	229204	Staphylococcus	-	9.6	5	Ceftriaxone	12 days	Unsuccessful
1015	23	Female	High	12.8	175829	Escherichia coli	Escherichia coli	8.5	5	Ceftriaxone	13 days	Successful
1016	23	Female	High	13.7	268949	Staphylococcus	Escherichia coli	9.3	4.8	Ceftriaxone	15 days	Unsuccessful
1017	50	Female	Moderate	14.4	282514	Salmonella typhi	Escherichia coli	9.7	3.6	Amoxicillin		Successful
1018	25	Male		14.9	280195	Staphylococcus	Escherichia coli	8.6	4.9	Azithromycin	9 days	Successful
1019	48	Male	High	12.1	233494	Salmonella typhi	-	8.4	4.9	Ceftriaxone		Unsuccessful
1020	60	Female	Low	11.8	145210		Klebsiella pneumoniae	8	4.2	Azithromycin	5 days	Unsuccessful
1021	32	Female	Moderate	10.3	269533	Staphylococcus	-	10	3.7	Amoxicillin	8 days	Unsuccessful
1022	20	Male	Low	14.2	232404	Staphylococcus	Escherichia coli	9.3	3.8	Ceftriaxone	7 days	Successful
1023	48	Male	High	13.2	130876	Salmonella typhi	-	8.3	4.4	Ceftriaxone	15 days	Successful
1024	53	Male	Low	12.3	196866	Staphylococcus	-	1.4669	3.7	Ceftriaxone	14 days	Unsuccessful
1025	29	Female	Low	11.5	226715	Escherichia coli	Escherichia coli	0.0352664	4.2	Amoxicillin	10 days	Unsuccessful
1026	21	Male	Moderate	10.9	147819	Salmonella typhi	Escherichia coli	8.8	4.5	Azithromycin	13 days	Successful
1027	31	Male	Low	10.1	177467	Staphylococcus	Escherichia coli	9.2	8.89282	Ceftriaxone	12 days	Unsuccessful
1028	64	Female	Low	12.8	186709		Klebsiella pneumoniae	8.8	4.7	Amoxicillin	15 days	Successful
1029	63	Female	High	11.3	138504		-	8	3.7	Azithromycin	15 days	Successful
1030	63	Female	Moderate	13.4	150384	Staphylococcus	Klebsiella pneumoniae	9.8	4	Ceftriaxone	5 days	Unsuccessful
1031	34	Female	High	13.8	139590	Escherichia coli	Escherichia coli	8.5	4.4	Amoxicillin	6 days	Unsuccessful
1032	46	Male	Low	23.3087	154803	Escherichia coli	-	8.2	4.6	Ceftriaxone	8 days	Successful
1033	41	Female	High	14.6	231163	Salmonella typhi	Klebsiella pneumoniae	8.4	4	Ceftriaxone	11 days	Successful
1034	53	Male	High	13.8	254835	Escherichia coli	Escherichia coli	8.4	4.9	Ceftriaxone		Successful
1035	52	Male	Moderate	14	137039	Escherichia coli	Escherichia coli	8.6	3.9	Azithromycin	13 days	Unsuccessful
1036	48	Female		12.1	213106		-	8.7	4.4	Ceftriaxone	14 days	Unsuccessful
1037	34	Female	Moderate	10.4	227434	Staphylococcus	Klebsiella pneumoniae	8.9	4.2	Azithromycin	6 days	Successful
1038	55	Male		15	191311	Salmonella typhi	Escherichia coli	9	4.7	Ceftriaxone	10 days	Successful
1039	55	Male	Low	12.1	190759	Escherichia coli	Escherichia coli	8.8	3.9	Ceftriaxone	10 days	Unsuccessful
1040	58	Male	Moderate	11.4	125831	Staphylococcus	Klebsiella pneumoniae	8.5	4.4	Azithromycin	12 days	Successful
1041	68	Male		13.4	240767	Escherichia coli	Klebsiella pneumoniae	9	4.4	Ceftriaxone	6 days	Successful
1042	58	Male	Moderate	12	179443		Escherichia coli	9.5	4.1	Ceftriaxone	9 days	Successful
1043	51	Female	Moderate	11.7	273730	Escherichia coli	Klebsiella pneumoniae	9.3	3.8	Azithromycin	6 days	Successful
1044	46	Female	Moderate	11.8	178595	Staphylococcus	Escherichia coli	8.3	3.6	Azithromycin	8 days	Successful
1045	44	Female	Moderate	14.6	211337	Escherichia coli	Escherichia coli	8.4	3.7	Amoxicillin	13 days	Unsuccessful
1046	32	Male	High	11.5	204730	Salmonella typhi	Klebsiella pneumoniae	9.7	3.9	Amoxicillin	13 days	Successful
1047	54	Male	Moderate	11	266999	Staphylococcus	-	8.3	4.9	Azithromycin	5 days	Unsuccessful
1048	54	Female	High	13.1	149319	Staphylococcus	Klebsiella pneumoniae	8.5	4.7	Azithromycin	5 days	Unsuccessful
1049	68	Male	Low	12.8	124105	Salmonella typhi	Klebsiella pneumoniae	8.4	4.8	Azithromycin	12 days	Unsuccessful
1050	60	Female	Moderate	22.295	165846	Salmonella typhi	Escherichia coli	9.4	5	Azithromycin	6 days	Successful
1051	41	Female	Low	14.6	132423	Salmonella typhi	Klebsiella pneumoniae	9.3	10.0709	Ceftriaxone	6 days	Successful
1052	49	Male	Low	10.4	203504	Staphylococcus	Klebsiella pneumoniae	9.20007	4.8	Amoxicillin	14 days	Unsuccessful
1053	25	Female	Low	23.0308	135912	Escherichia coli	Escherichia coli	9.5	3.7	Amoxicillin	13 days	Successful
1054	64	Male	Low	11.8	218056	Escherichia coli	-	8.6	4.3	Azithromycin	14 days	Successful
1055	30	Male	High	11.6	271906	Staphylococcus	Escherichia coli	9.9	4.4	Amoxicillin	15 days	Unsuccessful
1056	59	Female	Low	12.7	133464		Escherichia coli	9.4	3.7	Amoxicillin	13 days	Successful
1057	40	Male	High	10.8	143215	Staphylococcus	Escherichia coli	9	3.8	Amoxicillin	7 days	Unsuccessful
1058	31	Female		13.3	169281	Escherichia coli	Escherichia coli	9.9	4	Ceftriaxone	10 days
1059	58	Female	Low	12.8	226660	Escherichia coli	Klebsiella pneumoniae	9.1	3.6	Azithromycin	7 days	Successful
1060	40	Male	High	14	240563	Escherichia coli	Klebsiella pneumoniae	8	4.6	Ceftriaxone		Unsuccessful
1061	70	Female	High	14.2	141495		Escherichia coli	9.1	4.4	Amoxicillin	9 days	Successful
1062	61	Female	Moderate	11.6	139761		Klebsiella pneumoniae	9.4	3.8	Azithromycin	13 days	Successful
1063	66	Female	Moderate	12.6	157676	Staphylococcus	Klebsiella pneumoniae	9.2	4.2	Ceftriaxone		Successful
1064	22	Male	High	11.3	298257	Salmonella typhi	Escherichia coli	9.9	4	Amoxicillin	9 days	Unsuccessful
1065	39	Male	High	11.3	233052	Salmonella typhi	Escherichia coli	9	4	Amoxicillin	9 days	Successful
1066	49	Male	High	11.8	157731		Escherichia coli	9.2	4.9	Ceftriaxone	9 days	Unsuccessful
1067	49	Female	High	12	257617	Escherichia coli	Klebsiella pneumoniae	12.6839	4.4	Azithromycin	9 days	Unsuccessful
1068	35	Female	Moderate	12.8	202773	Salmonella typhi	Klebsiella pneumoniae	8.7	12.3776	Amoxicillin		Unsuccessful
1069	37	Male	High	14.7	247630	Staphylococcus	-	8.7	4	Amoxicillin	11 days	Unsuccessful
1070	34	Male	Low	11	299040	Staphylococcus	-	9.9	4	Ceftriaxone		Successful
1071	43	Female	Moderate	10.7	197970	Escherichia coli	Escherichia coli	8.6	4.7	Amoxicillin	12 days	Successful
1072	28	Female	High	14	251367	Staphylococcus	Klebsiella pneumoniae	8.8	3.8	Azithromycin	9 days	Successful
1073	60	Female	Low	10.6	173041		-	9.8	4.2	Azithromycin	6 days	Unsuccessful
1074	37	Female	High	13.3	296502	Escherichia coli	Escherichia coli	8.2	4.5	Ceftriaxone	10 days	Unsuccessful
1075	38	Female	Low	12.8	126804	Staphylococcus	Klebsiella pneumoniae	9.4	3.9	Ceftriaxone		Unsuccessful
1076	37	Male	Low	11.7	153602	Staphylococcus	Escherichia coli	8.3	4.6	Ceftriaxone	11 days	Unsuccessful
1077	34	Male		21.2527	120255	Staphylococcus	Escherichia coli	9.9	3.9	Ceftriaxone	8 days
1078	53	Male	Low	12.1	158382		-	8.5	3.7	Azithromycin	14 days	Successful
1079	62	Male	Low	10.5	192953		Escherichia coli	8.1	4.2	Amoxicillin	12 days
1080	62	Female		12.6	179031	Staphylococcus	-	8.1	4.3	Ceftriaxone	8 days	Successful
1081	42	Female	Moderate	11.8	241035	Escherichia coli	Klebsiella pneumoniae	8.2	4.8	Ceftriaxone		Unsuccessful
1082	40	Female	Moderate	14.5	123716	Escherichia coli	-	9.2	4	Ceftriaxone	7 days	Successful
1083	53	Male	Low	14.1	282754	Staphylococcus	-	8	5	Ceftriaxone		Successful
1084	38	Male	Moderate	12.7	222301	Staphylococcus	Klebsiella pneumoniae	9.4	3.7	Ceftriaxone	14 days	Successful
1085	53	Male	Moderate	13.9	206539	Salmonella typhi	-	9.7	4.5	Ceftriaxone	13 days
1086	59	Male	Moderate	13.5	247444		Klebsiella pneumoniae	9.4	3.5	Amoxicillin		Unsuccessful
1087	67	Male		13.2	143442	Staphylococcus	Escherichia coli	9.6	4.7	Azithromycin
1088	42	Male	Low	14	285053	Staphylococcus	Escherichia coli	9.1	4.3	Amoxicillin	6 days	Unsuccessful
1089	47	Female	Moderate	10.5	256449	Salmonella typhi	-	9.9	4.2	Azithromycin	7 days	Unsuccessful
1090	45	Male	Moderate	10.1	221098	Salmonella typhi	-	9.9	3.8	Amoxicillin	7 days	Successful
1091	42	Male	Low	11.3	175743	Staphylococcus	-	8.9	4.5	Amoxicillin	9 days	Unsuccessful
1092	28	Male	Moderate	24.6553	193536	Staphylococcus	-	8.2	3.6	Amoxicillin	8 days	Successful
1093	25	Female	Low	13.2	257244	Salmonella typhi	Klebsiella pneumoniae	9	4.6	Amoxicillin	13 days	Successful
1094	21	Female		14.2	180288	Salmonella typhi	-	9.1	3.5	Amoxicillin	7 days	Unsuccessful
1095	32	Female	High	13.1	125605	Escherichia coli	-	8.3	4.2	Amoxicillin	10 days	Successful
1096	21	Male	Low	10.5	194804	Salmonella typhi	Escherichia coli	8.7	4.3	Amoxicillin	9 days	Successful
1097	70	Male	High	13.2	240427	Salmonella typhi	Escherichia coli	9.6	4.6	Amoxicillin	8 days	Successful
1098	61	Male	High	10.2	261628	Salmonella typhi	-	8.1	4	Azithromycin	12 days	Successful
1099	63	Male	Low	13.1	255927	Salmonella typhi	Escherichia coli	9.5	4.5	Amoxicillin	15 days	Successful
1100	35	Male	Moderate	14.4	299799		Escherichia coli	9.7	4.8	Amoxicillin	7 days	Successful
1101	38	Female	Low	13.9	293212	Escherichia coli	Klebsiella pneumoniae	9.2	3.8	Azithromycin	12 days	Successful
1102	51	Female	Low	14.8	128204	Salmonella typhi	Escherichia coli	8.8	8.35344	Azithromycin		Successful
1103	59	Female	Low	13.8	176029	Salmonella typhi	-	9.9	4.1	Azithromycin		Successful
1104	28	Female	Low	10.9	232128	Salmonella typhi	Escherichia coli	8.3	8.39745	Amoxicillin	12 days	Unsuccessful
1105	53	Male	High	23.9254	138711	Staphylococcus	-	9.4	4.7	Azithromycin	8 days	Successful
1106	60	Male	Moderate	11.2	247329	Salmonella typhi	-	9.8	4.8	Azithromycin	8 days	Unsuccessful
1107	42	Female	Moderate	23.9047	223968		Klebsiella pneumoniae	9.9	4.7	Ceftriaxone	15 days	Successful
1108	20	Male	Low	14.4	212938	Escherichia coli	Escherichia coli	8.8	3.8	Amoxicillin	11 days	Unsuccessful
1109	29	Female	Moderate	10.2	281529	Staphylococcus	Escherichia coli	9.4	12.6326	Amoxicillin		Successful
1110	68	Female	Low	12.3	212174	Staphylococcus	Escherichia coli	8.2	3.8	Azithromycin	15 days
1111	55	Female	High	20.0235	241787		Escherichia coli	8.5	4.6	Ceftriaxone		Unsuccessful
1112	38	Male	Moderate	13.5	210954	Salmonella typhi	Escherichia coli	9.3	4.4	Azithromycin		Unsuccessful
1113	26	Female	Low	12.9	286100	Salmonella typhi	Klebsiella pneumoniae	9.2	4.5	Amoxicillin	9 days	Unsuccessful
1114	47	Female	High	11.1	228631	Escherichia coli	Klebsiella pneumoniae	9.3	3.9	Amoxicillin	6 days	Unsuccessful
1115	50	Male	Moderate	21.0268	227431	Staphylococcus	-	9.9	4.1	Amoxicillin	13 days	Unsuccessful
1116	59	Female	High	13.9	275815	Escherichia coli	Escherichia coli	9.6	4.1	Ceftriaxone	9 days	Successful
1117	53	Male	High	14.6	128488	Escherichia coli	Klebsiella pneumoniae	14.3816	4.7	Azithromycin	9 days	Unsuccessful
1118	32	Male	Low	10.5	256889	Staphylococcus	Klebsiella pneumoniae	9.7	4.2	Amoxicillin		Successful
1119	29	Male	Low	12.3	169752	Staphylococcus	-	9.7	3.5	Amoxicillin	5 days	Unsuccessful
1120	20	Male	Low	13.8	283791	Staphylococcus	-	9.3	4.1	Azithromycin	13 days	Unsuccessful
1121	67	Female		10.2	266270	Escherichia coli	Klebsiella pneumoniae	5.92663	4.9	Azithromycin	7 days	Successful
1122	33	Female	Low	11	141738	Escherichia coli	Klebsiella pneumoniae	8.6	4.7	Ceftriaxone	5 days	Unsuccessful
1123	18	Female	Moderate	11.7	228923	Salmonella typhi	Escherichia coli	8.7	4.2	Azithromycin	13 days	Unsuccessful
1124	65	Male	High	11.4	153265	Salmonella typhi	Klebsiella pneumoniae	9.5	4.8	Amoxicillin		Successful
1125	60	Male	Moderate	10.2	147573	Escherichia coli	Escherichia coli	9.2	3.7	Ceftriaxone	13 days	Unsuccessful
1126	24	Female	High	13.8	233659	Salmonella typhi	Escherichia coli	9.6	4.3	Ceftriaxone	8 days	Successful
1127	25	Male	High	10.3	150715	Salmonella typhi	-	8.1	9.93054	Amoxicillin	11 days
1128	31	Male	Moderate	11.6	203732	Escherichia coli	Klebsiella pneumoniae	8	3.9	Ceftriaxone	11 days	Successful
1129	58	Female	Moderate	12.1	155222	Escherichia coli	Escherichia coli	8.5	4.1	Azithromycin	10 days
1130	49	Female	Low	11.3	247396	Staphylococcus	-	8.8	4.6	Amoxicillin	15 days
1131	60	Male	Low	12	193271	Salmonella typhi	Klebsiella pneumoniae	8.5	3.9	Amoxicillin	14 days	Unsuccessful
1132	32	Female	High	12.8	217500	Salmonella typhi	Escherichia coli	8.8	4.8	Ceftriaxone	15 days	Unsuccessful
1133	47	Female	Moderate	11.3	172687	Staphylococcus	-	8.8	4.3	Amoxicillin	13 days	Successful
1134	34	Female	High	12.3	207345		-	8.7	11.7786	Azithromycin	12 days	Unsuccessful
1135	65	Female	Low	11.3	142806	Salmonella typhi	Escherichia coli	8.2	4.2	Amoxicillin	7 days	Unsuccessful
1136	55	Male	Low	11.1	232215	Staphylococcus	Klebsiella pneumoniae	8	4.7	Azithromycin	8 days	Successful
1137	68	Female	Low	13.9	173171	Escherichia coli	Escherichia coli	8.7	4.1	Ceftriaxone	9 days	Successful
1138	53	Female	Moderate	14.2	241424	Salmonella typhi	Escherichia coli	9.2	4.8	Azithromycin	5 days
1139	41	Male	Low	21.5282	275734	Salmonella typhi	Klebsiella pneumoniae	9.1	4.7	Amoxicillin	8 days	Successful
1140	41	Male	Low	14	219718	Staphylococcus	Klebsiella pneumoniae	8	4.1	Amoxicillin
1141	30	Female	High	11.9	292256	Staphylococcus	Klebsiella pneumoniae	9	3.8	Azithromycin	8 days	Unsuccessful
1142	22	Male	High	12	130911	Staphylococcus	Klebsiella pneumoniae	8.8	4.8	Amoxicillin	8 days	Successful
1143	48	Male	Low	22.893	168075	Escherichia coli	Klebsiella pneumoniae	8.7	4.5	Ceftriaxone		Unsuccessful
1144	58	Male	Moderate	13.6	250807	Escherichia coli	-	8.9	9.76885	Ceftriaxone	14 days	Unsuccessful
1145	23	Male	High	10.6	131751	Staphylococcus	Escherichia coli	9.2	4	Azithromycin	11 days	Successful
1146	37	Male	Low	14.6	279103	Escherichia coli	Escherichia coli	9.5	4.3	Amoxicillin	11 days	Unsuccessful
1147	52	Female	Low	14	142783	Escherichia coli	Klebsiella pneumoniae	9.7	7.50401	Ceftriaxone	8 days	Unsuccessful
1148	68	Female	High	10.8	275083	Salmonella typhi	Escherichia coli	9.6	4.7	Ceftriaxone	14 days	Successful
1149	45	Female	Moderate	10.9	148417	Salmonella typhi	-	10	4.1	Amoxicillin	9 days	Unsuccessful
1150	40	Male	Moderate	13.2	296947	Staphylococcus	Escherichia coli	9.7	4.7	Amoxicillin	10 days	Unsuccessful
1151	42	Female	Low	13.8	121427	Escherichia coli	Escherichia coli	9.8	4.2	Ceftriaxone		Unsuccessful
1152	29	Female	Low	11.7	257674		-	8.3	4.2	Amoxicillin	8 days	Successful
1153	22	Female	High	10.2	171452	Escherichia coli	Klebsiella pneumoniae	8.4	3.7	Ceftriaxone	10 days	Successful
1154	19	Male	High	12.8	167640	Salmonella typhi	Klebsiella pneumoniae	9.4	3.8	Azithromycin	13 days	Successful
1155	36	Male	High	10.8	219905	Escherichia coli	Klebsiella pneumoniae	9.1	4.8	Ceftriaxone
1156	47	Male	Low	13.4	219780	Salmonella typhi	Escherichia coli	9.1	4.4	Amoxicillin	9 days	Unsuccessful
1157	55	Male	Low	15	163088	Salmonella typhi	Escherichia coli	8.7	4.7	Azithromycin	10 days	Successful
1158	70	Male	Low	14	283006		Klebsiella pneumoniae	9.3	4.2	Azithromycin
1159	32	Male	High	14.6	285586	Salmonella typhi	Escherichia coli	8.77161	4.7	Ceftriaxone		Unsuccessful
1160	20	Male	Moderate	12.8	251961	Staphylococcus	Escherichia coli	8.6	4.5	Azithromycin		Successful
1161	47	Female	High	11.6	191334	Salmonella typhi	Escherichia coli	8.9	4.9	Ceftriaxone	11 days	Successful
1162	46	Female	High	11.6	154095	Escherichia coli	Klebsiella pneumoniae	9	5	Ceftriaxone	12 days	Successful
1163	44	Female	Low	23.1388	237458	Staphylococcus	-	9	4.9	Azithromycin	13 days	Unsuccessful
1164	34	Male	Moderate	12.1	201587	Staphylococcus	Escherichia coli	9.6	4.5	Ceftriaxone		Successful
1165	46	Female	Low	14.5	212879	Staphylococcus	-	8.8	4.9	Amoxicillin	6 days	Unsuccessful
1166	23	Female	Low	24.8857	129476	Staphylococcus	Escherichia coli	9	5	Azithromycin	13 days	Successful
1167	35	Female	High	14	251719	Salmonella typhi	Escherichia coli	8.3	3.6	Ceftriaxone	12 days	Unsuccessful
1168	56	Male	Low	11.4	226983		-	8	3.9	Amoxicillin	9 days	Successful
1169	34	Male	Moderate	12.8	275995	Salmonella typhi	-	8.8	4.6	Azithromycin	14 days	Successful
1170	24	Female	Moderate	14.7	203401	Salmonella typhi	-	8	3.8	Ceftriaxone	14 days	Unsuccessful
1171	53	Male	High	14.6	212127		Escherichia coli	9.8	4	Amoxicillin	13 days	Unsuccessful
1172	63	Male	Moderate	10.4	123473	Escherichia coli	-	8.8	4	Azithromycin	7 days	Successful
1173	59	Female	High	10	190527		Escherichia coli	9.5	4.1	Amoxicillin	8 days	Successful
1174	42	Female	Moderate	14.7	298403	Salmonella typhi	-	8.4	4.7	Amoxicillin	6 days	Successful
1175	66	Male	Low	12.2	127651		Escherichia coli	8.4	3.5	Azithromycin	10 days
1176	32	Male		10.5	289323		-	9.7	8.41021	Azithromycin	15 days
1177	70	Male	Low	14.5	251881	Staphylococcus	Escherichia coli	8.6	4.3	Ceftriaxone	6 days	Successful
1178	52	Female	Moderate	13.2	165120	Staphylococcus	-	9.5	4.4	Azithromycin	12 days	Successful
1179	42	Male	High	11.4	225541		Escherichia coli	9.7	4.9	Amoxicillin	14 days	Successful
1180	18	Male	High	12.4	207917	Salmonella typhi	Escherichia coli	9.3	4	Azithromycin		Successful
1181	46	Male	Low	11.2	240018	Staphylococcus	Klebsiella pneumoniae	8.4	3.8	Azithromycin	12 days	Unsuccessful
1182	49	Female	High	13.8	204987	Staphylococcus	Klebsiella pneumoniae	8.3	4.4	Azithromycin	5 days	Successful
1183	66	Male	Low	14.4	217134	Salmonella typhi	Escherichia coli	9	3.6	Azithromycin	9 days	Successful
1184	19	Female	Low	12.7	219844	Escherichia coli	Klebsiella pneumoniae	10	4.7	Azithromycin	5 days	Successful
1185	29	Female	Moderate	10.2	269063		-	11.4513	4.1	Ceftriaxone	5 days	Successful
1186	47	Male	Low	13.1	198078	Escherichia coli	-	9	11.0597	Amoxicillin	10 days	Unsuccessful
1187	36	Male	Low	11.1	224202	Salmonella typhi	-	8.8	3.9	Azithromycin	15 days	Successful
1188	35	Female	Low	14.4	233912	Staphylococcus	-	8.4	3.6	Azithromycin		Successful
1189	24	Male		11	138251		-	9.9	9.68608	Azithromycin	5 days	Successful
1190	26	Male	Moderate	13.7	159499	Escherichia coli	-	10	4.5	Ceftriaxone	5 days	Unsuccessful
1191	48	Male		14.7	120593	Escherichia coli	Klebsiella pneumoniae	8.1	3.9	Amoxicillin	7 days	Unsuccessful
1192	67	Female	Moderate	12	268578	Staphylococcus	Klebsiella pneumoniae	10	4.3	Azithromycin	5 days	Successful
1193	58	Female	Moderate	10.3	126391	Escherichia coli	Klebsiella pneumoniae	11.8178	4.7	Amoxicillin	10 days	Successful
1194	36	Female	High	14.7	126949	Salmonella typhi	Escherichia coli	9.8	4.9	Azithromycin	15 days	Unsuccessful
1195	21	Male	High	23.6216	182597	Escherichia coli	Klebsiella pneumoniae	8.4	4.5	Azithromycin	7 days	Unsuccessful
1196	41	Male	High	10.5	153282	Salmonella typhi	Escherichia coli	9.8	3.9	Amoxicillin	9 days	Successful
1197	22	Male	Moderate	12.2	170104	Staphylococcus	Escherichia coli	0.12315	4.1	Amoxicillin	14 days	Successful
1198	24	Male	Moderate	13.5	172544	Staphylococcus	-	9.9	4.1	Amoxicillin		Unsuccessful
1199	35	Female	Low	12.4	229907	Salmonella typhi	Escherichia coli	9.9	4.4	Azithromycin	12 days	Successful
1200	51	Female	Moderate	13.6	289899	Escherichia coli	Klebsiella pneumoniae	9.5	4.6	Amoxicillin	6 days	Successful
1201	48	Male	Moderate	10.9	282723	Escherichia coli	Escherichia coli	9.6	3.8	Azithromycin		Successful
1202	50	Female	High	11.5	178069	Salmonella typhi	Escherichia coli	8.4	4.7	Azithromycin	6 days	Successful
1203	32	Female	Low	11.1	171322	Escherichia coli	-	9.7	4.5	Ceftriaxone		Successful
1204	38	Male	High	11.6	238774	Salmonella typhi	Klebsiella pneumoniae	9.4	4.2	Amoxicillin	10 days	Unsuccessful
1205	57	Female	High	10.3	196319	Escherichia coli	Klebsiella pneumoniae	8.1	4.1	Azithromycin	6 days	Unsuccessful
1206	69	Male	High	14.3	234261	Staphylococcus	Klebsiella pneumoniae	9.7	4.1	Amoxicillin	7 days	Unsuccessful
1207	60	Female	Moderate	23.9867	256250	Staphylococcus	Escherichia coli	8.1	4.9	Azithromycin		Unsuccessful
1208	52	Female	Low	13.9	146470	Staphylococcus	Escherichia coli	8.9	3.7	Azithromycin	6 days	Successful
1209	29	Male		11	236887	Staphylococcus	-	8.6	4.7	Ceftriaxone		Successful
1210	57	Male	High	11.2	152117	Escherichia coli	Escherichia coli	9.3	4.2	Azithromycin	15 days	Successful
1211	57	Female		10.5	151932	Escherichia coli	-	10	3.7	Azithromycin	10 days	Unsuccessful
1212	68	Male	High	13.4	165111	Escherichia coli	-	9.9	3.8	Ceftriaxone	14 days	Successful
1213	51	Female	Low	13.7	175624	Escherichia coli	Escherichia coli	8.1	3.6	Ceftriaxone		Successful
1214	50	Male	Moderate	12.6	263443	Salmonella typhi	Escherichia coli	9.9	4.1	Amoxicillin	7 days
1215	54	Female	High	10.7	208888	Escherichia coli	-	9.7	4	Amoxicillin	10 days	Successful
1216	64	Female	Moderate	13.6	268625	Escherichia coli	-	9.6	3.6	Amoxicillin	8 days	Unsuccessful
1217	21	Female		10.4	223413	Salmonella typhi	Escherichia coli	9.2	4.7	Amoxicillin	13 days	Successful
1218	47	Female	High	10	244392	Staphylococcus	Escherichia coli	8.4	5	Ceftriaxone	12 days	Unsuccessful
1219	31	Male	Low	12.9	167056	Salmonella typhi	-	8.9	4.3	Amoxicillin	10 days	Unsuccessful
1220	37	Female	Moderate	13.4	220988		Klebsiella pneumoniae	9.7	4.8	Amoxicillin	14 days	Successful
1221	63	Male	Moderate	11.2	270096	Escherichia coli	Escherichia coli	8.7	4.5	Ceftriaxone	12 days	Successful
1222	49	Male		14.6	139074	Escherichia coli	Escherichia coli	8.9	4.5	Amoxicillin	10 days	Successful
1223	33	Male	Low	10.3	212043	Escherichia coli	Escherichia coli	9.4	3.9	Ceftriaxone		Unsuccessful
1224	22	Male	Low	10.3	176742	Salmonella typhi	Klebsiella pneumoniae	8.8	11.3198	Amoxicillin	15 days	Successful
1225	31	Female	Moderate	12	265666		Klebsiella pneumoniae	9	4.8	Amoxicillin	13 days	Successful
1226	41	Female		22.8842	197374		-	8.3	4.2	Amoxicillin	15 days	Successful
1227	65	Female	Low	11.5	264097	Escherichia coli	Escherichia coli	8.3	4.5	Amoxicillin	14 days	Successful
1228	27	Female	Low	12.3	184811	Staphylococcus	Klebsiella pneumoniae	9.8	4.5	Amoxicillin		Unsuccessful
1229	23	Male	Low	13.8	194376	Escherichia coli	Escherichia coli	9.4	4.7	Ceftriaxone	9 days	Successful
1230	62	Male		12.6	157204	Staphylococcus	Klebsiella pneumoniae	9	4.1	Azithromycin	14 days	Unsuccessful
1231	31	Female	Low	11.8	259855	Escherichia coli	Klebsiella pneumoniae	9.1	3.9	Ceftriaxone	7 days	Successful
1232	40	Male	Low	11.9	191388	Escherichia coli	-	8.9	4.4	Amoxicillin	10 days	Successful
1233	28	Male	Moderate	13.7	247281	Staphylococcus	-	8.8	10.9102	Azithromycin	13 days	Successful
1234	23	Female		24.2212	195962	Escherichia coli	Escherichia coli	8.5	4.8	Amoxicillin	6 days	Successful
1235	44	Female	Moderate	10	211914	Salmonella typhi	Klebsiella pneumoniae	9.8	4.2	Amoxicillin		Successful
1236	35	Male	Moderate	11.1	232301	Escherichia coli	Klebsiella pneumoniae	9.2	3.7	Azithromycin	6 days	Unsuccessful
1237	63	Female	Low	14.5	242715	Escherichia coli	Escherichia coli	18.5919	4.9	Amoxicillin	12 days	Unsuccessful
1238	69	Female	Moderate	11.7	200188	Salmonella typhi	-	9.5	4.5	Azithromycin	11 days
1239	50	Male	Low	12.6	171477	Staphylococcus	Klebsiella pneumoniae	9.9	4.5	Ceftriaxone		Successful
1240	54	Male	High	12.4	187155	Staphylococcus	Klebsiella pneumoniae	9	12.1283	Ceftriaxone		Unsuccessful
1241	70	Female	High	13	237778	Staphylococcus	Klebsiella pneumoniae	9.6	4.8	Amoxicillin	5 days	Successful
1242	38	Female	High	14.5	161744	Staphylococcus	Klebsiella pneumoniae	9.9	3.8	Azithromycin	15 days
1243	22	Male	High	14.9	269700	Salmonella typhi	-	8.5	10.2612	Azithromycin		Successful
1244	32	Male	Moderate	11.8	271383	Salmonella typhi	-	8.7	4.1	Amoxicillin	6 days	Successful
1245	69	Female	High	12.6	289018	Escherichia coli	Escherichia coli	9.2	3.6	Amoxicillin
1246	58	Female	Moderate	14.5	193798		Klebsiella pneumoniae	8.6	3.7	Azithromycin	11 days	Unsuccessful
1247	54	Male	High	12.4	197608	Escherichia coli	Klebsiella pneumoniae	8.4	10.731	Ceftriaxone	11 days	Unsuccessful
1248	19	Male	Moderate	12.6	252629	Salmonella typhi	Escherichia coli	9.1	3.9	Ceftriaxone	9 days	Unsuccessful
1249	61	Male	High	10.9	221440	Staphylococcus	Escherichia coli	9.2	4.9	Amoxicillin	7 days	Unsuccessful
1250	69	Male		14.9	271235	Staphylococcus	Escherichia coli	9.8	3.6	Azithromycin	12 days	Unsuccessful
1251	30	Female	Low	10.9	166253		Klebsiella pneumoniae	9	3.6	Amoxicillin	12 days	Unsuccessful
1252	59	Female	Low	12.3	164755	Salmonella typhi	Escherichia coli	8.2	4.8	Ceftriaxone	15 days	Unsuccessful
1253	58	Male	Moderate	13	218991		Klebsiella pneumoniae	8.1	4.2	Ceftriaxone	5 days	Unsuccessful
1254	24	Male	High	20.9145	182136	Escherichia coli	Klebsiella pneumoniae	9.7	6.88328	Amoxicillin	10 days	Unsuccessful
1255	23	Female	Moderate	11.1	195391	Escherichia coli	-	8.3	4.9	Ceftriaxone	5 days	Successful
1256	31	Female	Low	10.6	251934	Staphylococcus	Escherichia coli	9.8	4.1	Azithromycin	8 days	Unsuccessful
1257	44	Male	Low	11	269761	Escherichia coli	Klebsiella pneumoniae	8.3	4	Ceftriaxone	5 days	Successful
1258	43	Male	Low	10.4	162860	Staphylococcus	Escherichia coli	9.5	4	Ceftriaxone	8 days	Successful
1259	29	Male	High	12.7	184020	Salmonella typhi	Klebsiella pneumoniae	8.3	3.6	Amoxicillin	8 days	Successful
1260	41	Female	Low	14.5	267185	Staphylococcus	Klebsiella pneumoniae	8.8	9.09651	Ceftriaxone	8 days	Successful
1261	32	Male	Low	10.5	130848	Salmonella typhi	-	9.5	4.5	Ceftriaxone	9 days	Unsuccessful
1262	24	Male	Low	11.1	290878		Escherichia coli	8.8	11.7532	Amoxicillin	8 days	Unsuccessful
1263	64	Male	Low	12.6	212644		Klebsiella pneumoniae	9.9	4.6	Azithromycin	12 days	Unsuccessful
1264	58	Male	Moderate	13.3	200716	Escherichia coli	Escherichia coli	9.7	4.3	Azithromycin	9 days	Successful
1265	22	Female		10.1	172574	Staphylococcus	Klebsiella pneumoniae	8.4	4.6	Amoxicillin	9 days	Unsuccessful
1266	41	Female	Moderate	14.2	175143	Salmonella typhi	-	8.2	4.1	Azithromycin	7 days	Successful
1267	37	Female	High	13.6	272076		Klebsiella pneumoniae	8.8	9.5089	Azithromycin	13 days	Successful
1268	36	Female		13.1	195874	Staphylococcus	-	9	4	Ceftriaxone		Unsuccessful
1269	25	Female	High	12.2	293506	Staphylococcus	Klebsiella pneumoniae	8.9	4.1	Ceftriaxone	5 days	Successful
1270	25	Female	Low	10.2	232223	Escherichia coli	Escherichia coli	9.2	5	Ceftriaxone	13 days	Successful
1271	31	Male		13.8	297910		Klebsiella pneumoniae	9.2	4.3	Azithromycin	8 days	Successful
1272	28	Female	Low	11.3	139608	Escherichia coli	-	8.7	3.9	Ceftriaxone	12 days	Unsuccessful
1273	57	Female	Low	14	206089	Escherichia coli	-	8.6	4.5	Azithromycin		Successful
1274	51	Female		10.4	292860	Staphylococcus	Escherichia coli	9.4	3.7	Azithromycin		Successful
1275	31	Female	High	10.5	122572	Staphylococcus	-	9.9	3.8	Ceftriaxone	7 days	Successful
1276	40	Male	High	12.8	221970	Staphylococcus	Klebsiella pneumoniae	9.4	4.6	Azithromycin	13 days	Successful
1277	33	Female	High	13.6	267979	Salmonella typhi	Escherichia coli	8.7	3.9	Amoxicillin	14 days	Successful
1278	48	Female	Moderate	12.3	228108	Staphylococcus	-	8.9	5	Azithromycin	7 days	Unsuccessful
1279	43	Male		12	135752	Salmonella typhi	Klebsiella pneumoniae	9.1	4.9	Amoxicillin		Unsuccessful
1280	25	Female	Low	13.1	261383	Escherichia coli	-	10	4.5	Amoxicillin	11 days	Unsuccessful
1281	23	Female	Low	14	266451	Salmonella typhi	Escherichia coli	8.4	3.8	Amoxicillin	12 days	Successful
1282	27	Male	Low	12.3	240582	Salmonella typhi	Klebsiella pneumoniae	9.2	4.1	Azithromycin	8 days	Unsuccessful
1283	19	Male	High	23.0457	211866	Salmonella typhi	Klebsiella pneumoniae	9.8	4.9	Azithromycin	11 days	Successful
1284	59	Female		13.3	177558	Staphylococcus	Escherichia coli	9.7	4.8	Ceftriaxone	13 days	Successful
1285	61	Female	High	13.3	228861	Escherichia coli	-	8.3	3.9	Ceftriaxone	11 days	Successful
1286	49	Male	Low	12.8	274106	Salmonella typhi	Klebsiella pneumoniae	9.4	4.6	Azithromycin	11 days	Unsuccessful
1287	32	Male	Low	13.7	159786	Salmonella typhi	Klebsiella pneumoniae	8.5	4.4	Amoxicillin	8 days	Successful
1288	51	Male	Low	11.4	179461	Salmonella typhi	Escherichia coli	9.1	4.5	Ceftriaxone	5 days	Successful
1289	63	Female	Low	11	265338	Escherichia coli	Klebsiella pneumoniae	8.8	4.4	Azithromycin	11 days	Successful
1290	31	Male	Moderate	11.8	149338	Salmonella typhi	-	9.4	3.8	Azithromycin	10 days	Successful
1291	49	Male	High	12.4	185115	Salmonella typhi	Klebsiella pneumoniae	8.7	4.6	Amoxicillin
1292	51	Female		12.5	248124	Escherichia coli	Klebsiella pneumoniae	9	3.5	Amoxicillin	5 days	Unsuccessful
1293	43	Male	High	14.2	148321	Staphylococcus	Escherichia coli	9	4.8	Azithromycin	8 days	Successful
1294	22	Male	Low	14.4	233424	Escherichia coli	-	7.04295	3.7	Ceftriaxone	14 days	Successful
1295	18	Male	Moderate	10.8	224095	Salmonella typhi	Escherichia coli	10	4	Azithromycin	8 days	Successful
1296	63	Male	High	10.4	133666	Staphylococcus	Klebsiella pneumoniae	8.7	4.2	Amoxicillin	6 days	Successful
1297	18	Female	High	10.1	145800	Salmonella typhi	Klebsiella pneumoniae	9.8	10.1809	Amoxicillin	9 days	Unsuccessful
1298	34	Female	Moderate	11	149275	Escherichia coli	-	49.782	3.5	Azithromycin	13 days	Successful
1299	33	Female	High	12.5	207422	Salmonella typhi	Klebsiella pneumoniae	8.7	4.4	Azithromycin	5 days	Successful
1300	27	Female	Moderate	12.8	177049	Staphylococcus	Klebsiella pneumoniae	9.7	3.6	Azithromycin		Successful
1301	60	Female	High	13.8	182928	Salmonella typhi	-	8.7	4.1	Amoxicillin	13 days	Unsuccessful
1302	32	Male	Low	12.3	203540	Escherichia coli	Escherichia coli	8.4	4.8	Azithromycin		Unsuccessful
1303	24	Male	Low	13.6	209748	Salmonella typhi	Escherichia coli	9.5	4.7	Ceftriaxone	11 days	Successful
1304	32	Female	High	13.9	241071	Escherichia coli	-	4.89595	4.9	Azithromycin	15 days
1305	46	Female	High	11.3	219163	Salmonella typhi	-	4.40686	3.7	Azithromycin	9 days	Unsuccessful
1306	27	Female	Moderate	13.6	124060	Staphylococcus	-	9.7	5	Amoxicillin	5 days	Successful
1307	33	Male	Moderate	12.3	230146		Escherichia coli	28.7421	4.9	Ceftriaxone	15 days
1308	60	Male	High	11.4	258260	Escherichia coli	Klebsiella pneumoniae	8.8	4	Ceftriaxone	6 days	Successful
1309	51	Female	Moderate	14	174907	Staphylococcus	-	9	4	Azithromycin	15 days	Unsuccessful
1310	39	Male	Moderate	13.8	153174	Escherichia coli	-	9.4	4.5	Amoxicillin	12 days	Unsuccessful
1311	55	Female	High	14.7	135664		Klebsiella pneumoniae	10	5	Amoxicillin	12 days	Unsuccessful
1312	34	Female	High	11.7	125929		Klebsiella pneumoniae	8.7	3.5	Ceftriaxone	14 days	Successful
1313	59	Male		12.2	262214	Salmonella typhi	Klebsiella pneumoniae	9.2	3.5	Amoxicillin	9 days	Successful
1314	51	Male	Moderate	14.7	220513	Staphylococcus	Escherichia coli	8.2	3.9	Amoxicillin	11 days
1315	42	Female	High	14.7	230812	Escherichia coli	Escherichia coli	9.8	8.10396	Amoxicillin	5 days	Successful
1316	37	Male	Low	24.6777	182340	Staphylococcus	Klebsiella pneumoniae	8.9	3.8	Ceftriaxone	7 days	Unsuccessful
1317	42	Male	Moderate	11.9	136833	Staphylococcus	-	9.3	4.6	Azithromycin	8 days	Successful
1318	43	Male	High	12.3	227911		Escherichia coli	9.2	4.5	Azithromycin		Unsuccessful
1319	20	Male	Low	11.8	245572	Escherichia coli	-	9.4	4.9	Amoxicillin		Successful
1320	53	Female		13.8	205110	Salmonella typhi	-	8.7	4.4	Ceftriaxone	6 days	Unsuccessful
1321	31	Male		11.6	275656	Salmonella typhi	Escherichia coli	8.3	5	Azithromycin	11 days
1322	65	Male	Low	11.8	203679	Salmonella typhi	-	8.2	4.1	Ceftriaxone	9 days	Unsuccessful
1323	24	Male	Low	10.9	239060	Staphylococcus	Klebsiella pneumoniae	6.38932	4	Ceftriaxone	9 days	Successful
1324	67	Male	High	13.6	188685	Escherichia coli	Escherichia coli	8.3	4.7	Ceftriaxone	11 days	Unsuccessful
1325	63	Male	Low	14.8	232135	Staphylococcus	Klebsiella pneumoniae	9.8	3.8	Ceftriaxone	5 days	Successful
1326	24	Female		11.9	255792	Salmonella typhi	Escherichia coli	8.9	4.1	Amoxicillin	12 days	Successful
1327	26	Male	Low	10.6	232881	Salmonella typhi	Escherichia coli	8.2	4.7	Amoxicillin	9 days
1328	19	Female		13.5	222111	Staphylococcus	-	8.7	4.9	Ceftriaxone		Successful
1329	67	Female	High	10.4	273449	Salmonella typhi	-	8.9	3.5	Amoxicillin	7 days	Unsuccessful
1330	57	Male	High	12.5	128331	Salmonella typhi	-	8.9	4.4	Amoxicillin	12 days	Unsuccessful
1331	35	Male	Low	14.1	291619	Escherichia coli	Escherichia coli	9.8	4.4	Ceftriaxone	5 days	Successful
1332	51	Female	High	13.8	139426	Salmonella typhi	-	8.7	3.9	Amoxicillin	6 days	Successful
1333	39	Female	Moderate	15	188616	Salmonella typhi	-	9.5	4.7	Azithromycin	13 days	Successful
1334	57	Female	Moderate	11.7	196658		-	8.4	4.5	Ceftriaxone	8 days	Successful
1335	35	Male	High	13.4	293494	Escherichia coli	Klebsiella pneumoniae	8.8	3.9	Azithromycin	6 days	Successful
1336	62	Female	High	14.2	222478	Escherichia coli	Klebsiella pneumoniae	9.4	3.7	Ceftriaxone		Unsuccessful
1337	42	Male	Moderate	11.8	170275	Escherichia coli	Escherichia coli	2.62404	4.5	Ceftriaxone	15 days	Successful
1338	32	Female	Low	13.8	246111		Escherichia coli	9.3	4.6	Amoxicillin		Unsuccessful
1339	53	Female	Low	13.7	157167	Salmonella typhi	-	9.9	3.8	Ceftriaxone	10 days	Unsuccessful
1340	36	Male	Low	13.6	237925	Escherichia coli	Escherichia coli	21.9422	4.7	Azithromycin	5 days	Successful
1341	27	Male	Moderate	10.8	283337	Escherichia coli	Klebsiella pneumoniae	8.8	3.9	Amoxicillin	11 days	Successful
1342	27	Female	Moderate	13.3	189420	Escherichia coli	-	8.3	4.5	Amoxicillin	7 days	Unsuccessful
1343	57	Male	High	11	203016	Salmonella typhi	-	9.3	4.4	Amoxicillin	10 days	Unsuccessful
1344	37	Female	Low	12.5	225673	Salmonella typhi	Klebsiella pneumoniae	10	4.8	Azithromycin	14 days	Unsuccessful
1345	41	Female	Low	14.9	282074	Staphylococcus	Klebsiella pneumoniae	9.1	4.9	Azithromycin	11 days	Unsuccessful
1346	23	Female	High	12.4	177973	Staphylococcus	Escherichia coli	8.5	3.9	Amoxicillin	15 days	Successful
1347	18	Female	High	21.7233	231875	Staphylococcus	Escherichia coli	8.8	4.9	Amoxicillin	7 days	Unsuccessful
1348	55	Male	High	11.2	131516	Staphylococcus	Escherichia coli	8.8	4.2	Amoxicillin		Unsuccessful
1349	58	Female	Moderate	13.3	266849	Staphylococcus	Klebsiella pneumoniae	8.4	4.7	Amoxicillin	9 days	Successful
1350	27	Female	Low	13.1	172393	Salmonella typhi	Klebsiella pneumoniae	8.9	12.7675	Azithromycin	12 days	Unsuccessful
1351	42	Male		12.9	256066	Salmonella typhi	-	9.2	4.1	Ceftriaxone	8 days	Unsuccessful
1352	41	Male	High	13.9	152225	Salmonella typhi	Klebsiella pneumoniae	9.1	4	Ceftriaxone	8 days	Unsuccessful
1353	44	Male	Moderate	12.5	194850	Salmonella typhi	-	10	4.5	Azithromycin	9 days
1354	43	Male	High	11.8	204601	Escherichia coli	-	2.87345	3.7	Amoxicillin	8 days	Successful
1355	49	Male	High	10.1	125026		-	8.9	4.5	Azithromycin	10 days	Unsuccessful
1356	29	Female	Moderate	12.6	277098	Staphylococcus	Escherichia coli	1.84378	4.8	Azithromycin	6 days	Unsuccessful
1357	39	Male	Moderate	10.4	152731	Staphylococcus	Klebsiella pneumoniae	8.1	4.7	Ceftriaxone	7 days	Unsuccessful
1358	55	Female	High	13.9	121759		Klebsiella pneumoniae	8	4.2	Azithromycin	9 days	Unsuccessful
1359	29	Female	Low	12.6	250358	Escherichia coli	Klebsiella pneumoniae	9	4.6	Ceftriaxone	7 days	Successful
1360	25	Male	Low	13.1	211847	Staphylococcus	-	9.1	4	Ceftriaxone	15 days	Successful
1361	47	Female	Moderate	12.7	277660	Salmonella typhi	-	9.3	3.8	Amoxicillin	13 days	Successful
1362	65	Female	High	10.3	220353		Klebsiella pneumoniae	8.5	4.1	Amoxicillin	8 days
1363	41	Female	High	10.3	226907	Staphylococcus	-	13.0904	3.7	Ceftriaxone	8 days	Unsuccessful
1364	55	Male		12.3	260544	Salmonella typhi	Klebsiella pneumoniae	9	3.5	Ceftriaxone	6 days	Unsuccessful
1365	52	Male	High	14.1	225376	Escherichia coli	-	8.7	4.9	Amoxicillin	13 days	Unsuccessful
1366	70	Female	Low	10.6	246631	Staphylococcus	-	9.1	4.5	Amoxicillin	11 days	Unsuccessful
1367	31	Male	Low	10.1	222307	Escherichia coli	Escherichia coli	8.8	4.1	Ceftriaxone	6 days	Unsuccessful
1368	25	Male	Low	11.9	136347	Salmonella typhi	Klebsiella pneumoniae	9.3	4.9	Amoxicillin	14 days	Successful
1369	45	Male	Low	10.6	270652	Staphylococcus	Escherichia coli	8.7	4.1	Ceftriaxone	6 days	Unsuccessful
1370	54	Female	Moderate	10.1	182700	Salmonella typhi	Escherichia coli	9.7	4.3	Amoxicillin	6 days	Successful
1371	69	Male	High	11	134200	Salmonella typhi	Klebsiella pneumoniae	9.5	7.55841	Azithromycin	10 days	Unsuccessful
1372	50	Female		14.3	198282	Staphylococcus	Escherichia coli	8.3	4.2	Ceftriaxone	15 days	Unsuccessful
1373	19	Female	High	12.1	254478	Staphylococcus	Escherichia coli	8.2	3.8	Azithromycin	12 days	Successful
1374	27	Male	Low	14.5	202101	Escherichia coli	Klebsiella pneumoniae	9.6	4.1	Ceftriaxone
1375	67	Female	Moderate	11.7	247264	Salmonella typhi	Klebsiella pneumoniae	8.9	4.6	Ceftriaxone		Unsuccessful
1376	39	Male	Low	13.7	242459	Escherichia coli	Escherichia coli	9	4	Ceftriaxone	12 days	Unsuccessful
1377	59	Female	High	13.7	218477	Salmonella typhi	Escherichia coli	9.1	4	Amoxicillin	11 days	Successful
1378	62	Female	Low	11	153088	Salmonella typhi	Escherichia coli	9.8	4.6	Amoxicillin	5 days	Unsuccessful
1379	47	Female	High	12	155402	Salmonella typhi	Escherichia coli	8.9	4.7	Amoxicillin	5 days	Unsuccessful
1380	63	Female	Low	11.5	174242	Staphylococcus	-	9.3	3.8	Azithromycin	7 days	Successful
1381	29	Female	Moderate	13.8	178039	Staphylococcus	Escherichia coli	9.5	4.6	Amoxicillin		Unsuccessful
1382	45	Male	Moderate	10.3	262761	Staphylococcus	Klebsiella pneumoniae	9.7	4.2	Amoxicillin	9 days	Unsuccessful
1383	33	Female	Moderate	23.9059	269082	Staphylococcus	Escherichia coli	9.4	3.9	Azithromycin	9 days	Unsuccessful
1384	57	Male	Moderate	14.7	261054	Staphylococcus	Escherichia coli	9	3.9	Azithromycin	11 days	Unsuccessful
1385	63	Male	Low	14	229818	Salmonella typhi	Klebsiella pneumoniae	6.0471	8.92979	Ceftriaxone	8 days	Successful
1386	42	Male	High	11.5	120681	Escherichia coli	-	8.8	4.3	Ceftriaxone	12 days	Unsuccessful
1387	58	Male	High	11.8	154557	Staphylococcus	-	8.4	4.6	Amoxicillin	5 days	Unsuccessful
1388	35	Male	High	11.3	228269	Salmonella typhi	Klebsiella pneumoniae	8.1	4.2	Azithromycin	12 days	Successful
1389	64	Male	Low	14.7	252565	Escherichia coli	Escherichia coli	8.2	3.8	Azithromycin	9 days	Successful
1390	22	Female	High	14.7	277963	Escherichia coli	Escherichia coli	9.9	4.3	Azithromycin	11 days	Unsuccessful
1391	67	Male	Low	10.6	276620		Klebsiella pneumoniae	10	3.7	Amoxicillin	12 days	Successful
1392	36	Female	Moderate	24.4246	141211	Escherichia coli	-	8.4	4.5	Ceftriaxone	6 days	Successful
1393	36	Female	Low	10.7	282394	Escherichia coli	Klebsiella pneumoniae	9.5	4.7	Amoxicillin	5 days	Unsuccessful
1394	58	Female	High	11.5	165463	Escherichia coli	-	9.9	4.7	Ceftriaxone	14 days	Unsuccessful
1395	21	Female	Moderate	11.4	214135	Escherichia coli	-	8.5	4.1	Amoxicillin	7 days
1396	51	Female	Moderate	12.1	163976	Salmonella typhi	-	9.2	3.8	Amoxicillin	12 days	Successful
1397	26	Female	Moderate	11.4	222508	Escherichia coli	-	9.6	3.5	Azithromycin	15 days	Successful
1398	64	Female	Low	24.9554	274927	Staphylococcus	-	8.6	4.1	Amoxicillin	13 days	Unsuccessful
1399	25	Male	High	14.7	196015	Escherichia coli	-	9.9	3.8	Ceftriaxone		Unsuccessful
1400	55	Male	Moderate	12.2	152381		Escherichia coli	9.2	4	Ceftriaxone	10 days
1401	53	Male	Moderate	21.1936	222298	Staphylococcus	Klebsiella pneumoniae	8.6	4.8	Azithromycin	13 days	Unsuccessful
1402	62	Male	Low	14.1	283827		Escherichia coli	8.4	4.4	Ceftriaxone	9 days	Unsuccessful
1403	61	Female	Moderate	10.9	185690	Staphylococcus	-	8.6	4	Amoxicillin	5 days	Successful
1404	68	Female	Low	24.7312	280694	Staphylococcus	Escherichia coli	8.5	3.9	Azithromycin	14 days	Successful
1405	21	Male	Moderate	10.6	226577	Staphylococcus	-	8.8	3.9	Amoxicillin	10 days	Unsuccessful
1406	50	Male	Moderate	21.0547	293648	Staphylococcus	Klebsiella pneumoniae	9.1	5	Amoxicillin	13 days	Successful
1407	70	Male	Moderate	11	290206		-	8.4	12.6018	Amoxicillin	9 days	Unsuccessful
1408	43	Male	Low	11.9	293139	Staphylococcus	Escherichia coli	8.3	3.8	Ceftriaxone	7 days	Successful
1409	60	Female	Low	13.9	263736	Salmonella typhi	Klebsiella pneumoniae	8.4	3.6	Amoxicillin	9 days	Successful
1410	34	Male	Moderate	12.5	215988	Escherichia coli	Escherichia coli	8.7	3.9	Ceftriaxone	11 days	Unsuccessful
1411	51	Female	Low	10.8	258485		Escherichia coli	8	4.6	Ceftriaxone	11 days
1412	46	Male	Moderate	13.8	135292	Escherichia coli	-	9	4.8	Azithromycin	9 days	Unsuccessful
1413	68	Female	Low	13	168405	Escherichia coli	Escherichia coli	8.9	4.4	Azithromycin	10 days	Successful
1414	66	Female	Low	11.2	250524	Escherichia coli	-	9	3.9	Amoxicillin	8 days	Successful
1415	41	Male	High	13.9	178364		Klebsiella pneumoniae	9.7	4.2	Amoxicillin	15 days
1416	19	Female		12.1	128224	Staphylococcus	Escherichia coli	9	4.9	Amoxicillin	15 days	Successful
1417	33	Male	Low	13.8	264150	Salmonella typhi	Escherichia coli	8.9	4.2	Amoxicillin	8 days	Unsuccessful
1418	61	Male	High	14	251573	Salmonella typhi	Escherichia coli	9.5	3.7	Ceftriaxone	13 days	Unsuccessful
1419	32	Male	Low	12	166094	Salmonella typhi	Escherichia coli	9.5	4.1	Amoxicillin	7 days	Unsuccessful
1420	24	Male	Moderate	13.6	145376	Escherichia coli	-	8.3	4.5	Amoxicillin	9 days	Successful
1421	35	Female	Low	13.6	224323	Salmonella typhi	Klebsiella pneumoniae	32.5193	4.7	Amoxicillin	5 days	Successful
1422	65	Female	Moderate	12.8	200217	Salmonella typhi	-	9	5	Azithromycin	12 days	Unsuccessful
1423	33	Male	Low	10.9	297825	Staphylococcus	Klebsiella pneumoniae	8.4	4.9	Ceftriaxone	6 days	Unsuccessful
1424	21	Male	Low	13.7	234102	Escherichia coli	Escherichia coli	8.9	3.7	Amoxicillin	5 days	Unsuccessful
1425	36	Male	High	12	186476		-	8.6	4	Azithromycin	10 days	Unsuccessful
1426	50	Female	High	10.9	226451	Escherichia coli	Klebsiella pneumoniae	8.7	4.6	Azithromycin	14 days	Unsuccessful
1427	21	Male	Low	10.4	174021	Staphylococcus	-	8.6	4.1	Ceftriaxone	9 days	Unsuccessful
1428	49	Male	High	14.7	285788	Salmonella typhi	-	8.2	4.1	Azithromycin	15 days	Successful
1429	47	Male	Low	11.7	274681	Salmonella typhi	-	8.6	3.8	Azithromycin	14 days	Successful
1430	18	Female		13.5	223949	Staphylococcus	-	9.4	4.4	Azithromycin	12 days	Unsuccessful
1431	30	Male	Low	20.6353	166858	Escherichia coli	-	9.1	4.7	Amoxicillin	10 days	Unsuccessful
1432	18	Female	Low	10.9	188457	Salmonella typhi	Klebsiella pneumoniae	8.8	3.7	Azithromycin	13 days	Successful
1433	46	Male	High	11.3	233748	Staphylococcus	Escherichia coli	9.6	4.3	Azithromycin	15 days	Unsuccessful
1434	58	Female	High	11	139726	Staphylococcus	Klebsiella pneumoniae	1.10039	4.5	Ceftriaxone		Unsuccessful
1435	46	Female	Low	11.7	292432	Salmonella typhi	Escherichia coli	8.4	4.9	Ceftriaxone	14 days	Unsuccessful
1436	67	Male	Low	13.9	242921	Salmonella typhi	Escherichia coli	9.4	3.8	Amoxicillin	5 days	Unsuccessful
1437	55	Female	Low	11.6	241507	Escherichia coli	Klebsiella pneumoniae	8.9	4.6	Azithromycin	12 days	Unsuccessful
1438	32	Male	Low	14.2	160244	Escherichia coli	Escherichia coli	8.9	3.7	Azithromycin	14 days	Unsuccessful
1439	46	Female	Moderate	14.8	277780	Escherichia coli	-	8.4	4.6	Amoxicillin		Unsuccessful
1440	32	Male	High	10.4	235876	Staphylococcus	Klebsiella pneumoniae	8.6	4.1	Azithromycin	14 days	Successful
1441	40	Female	Low	13.8	171420	Staphylococcus	-	9.5	4.3	Ceftriaxone	8 days	Successful
1442	32	Male	High	13.4	224017	Escherichia coli	Escherichia coli	9.6	4	Amoxicillin	9 days	Unsuccessful
1443	38	Male	Moderate	10.2	122498	Staphylococcus	-	9.1	4.6	Ceftriaxone	12 days	Unsuccessful
1444	68	Male	Low	10.5	142428	Staphylococcus	Escherichia coli	8.6	4.2	Amoxicillin	8 days
1445	49	Female	Moderate	12.6	227175	Escherichia coli	Escherichia coli	8.1	4	Ceftriaxone	9 days	Unsuccessful
1446	40	Female	Low	11.1	177798	Staphylococcus	Klebsiella pneumoniae	9.4	4.7	Amoxicillin	7 days
1447	35	Male	Moderate	13.5	131020		Escherichia coli	8.4	3.6	Azithromycin	5 days	Successful
1448	23	Female	High	10.8	297073	Salmonella typhi	Klebsiella pneumoniae	8.1	4.3	Amoxicillin		Successful
1449	65	Male	Moderate	11.5	237296	Escherichia coli	Klebsiella pneumoniae	9.9	4.8	Amoxicillin	13 days	Successful
1450	66	Male	Low	10.3	171858		Klebsiella pneumoniae	9.6	4.9	Ceftriaxone	5 days	Successful
1451	21	Male	Low	14.5	145663	Escherichia coli	Klebsiella pneumoniae	9.5	4.4	Amoxicillin	12 days	Successful
1452	23	Male	Moderate	14.6	192384	Staphylococcus	Escherichia coli	9.2	4.5	Azithromycin	5 days	Unsuccessful
1453	42	Male	High	14.4	134382		-	8.7	3.7	Ceftriaxone		Successful
1454	42	Male	High	12.9	174928	Salmonella typhi	-	9.4	4.7	Ceftriaxone	12 days	Successful
1455	23	Female	High	13.2	152380		-	9.9	4.6	Ceftriaxone	15 days	Unsuccessful
1456	48	Female	Moderate	10.5	207266	Salmonella typhi	Klebsiella pneumoniae	8.7	3.9	Ceftriaxone	15 days	Successful
1457	43	Female	Low	14.2	166308	Salmonella typhi	-	8.5	3.6	Azithromycin	8 days	Successful
1458	36	Male	High	14.9	270984	Escherichia coli	-	9.5	3.7	Amoxicillin	15 days	Unsuccessful
1459	44	Female	High	11	178327		Klebsiella pneumoniae	8.1	3.6	Ceftriaxone	6 days
1460	64	Female	Moderate	12.1	188483	Escherichia coli	-	9.7	4.2	Ceftriaxone	13 days	Successful
1461	18	Male	Low	11.4	258530	Staphylococcus	Escherichia coli	8.9	11.4713	Azithromycin	7 days	Successful
1462	18	Male	Moderate	13.9	136774	Escherichia coli	-	9.8	5	Amoxicillin	8 days	Successful
1463	31	Female	Moderate	14.9	202641		Escherichia coli	9.6	3.7	Ceftriaxone	8 days	Unsuccessful
1464	20	Male	Moderate	20.3191	160320	Escherichia coli	Klebsiella pneumoniae	8.7	4.7	Azithromycin	10 days	Successful
1465	39	Female	High	14.7	245738	Escherichia coli	Klebsiella pneumoniae	9.9	4	Azithromycin	14 days	Unsuccessful
1466	55	Male	Low	10.8	175100	Escherichia coli	Escherichia coli	9	4.7	Azithromycin	15 days	Successful
1467	24	Female	Moderate	13.4	270002	Salmonella typhi	Escherichia coli	8.7	4.9	Azithromycin	12 days	Successful
1468	54	Female	High	14.7	221510	Escherichia coli	Escherichia coli	8.5	4.9	Azithromycin	9 days	Successful
1469	59	Male	Low	11	279431	Staphylococcus	-	9.7	4.7	Amoxicillin	7 days
1470	22	Female	Moderate	12.4	140498	Escherichia coli	-	8.7	5	Azithromycin	14 days	Successful
1471	36	Male	Low	10.2	174250		Escherichia coli	8.8	4.7	Ceftriaxone	6 days	Successful
1472	68	Male	High	12.2	198767	Salmonella typhi	Klebsiella pneumoniae	8.1	4.1	Ceftriaxone	14 days	Unsuccessful
1473	56	Female		14.8	198377	Salmonella typhi	Klebsiella pneumoniae	8.1	4.2	Amoxicillin	10 days	Unsuccessful
1474	30	Male	Moderate	10.5	163435	Staphylococcus	-	9.2	4.6	Amoxicillin	5 days	Successful
1475	52	Male	High	12.6	179472	Staphylococcus	Klebsiella pneumoniae	9	4.7	Azithromycin	12 days
1476	53	Male		14.1	125629	Salmonella typhi	Escherichia coli	8.6	4.9	Amoxicillin	6 days	Unsuccessful
1477	27	Male	Moderate	21.5911	121845		-	8.1	4.7	Azithromycin	14 days	Unsuccessful
1478	33	Male		12.4	227708	Escherichia coli	-	2.17247	4.8	Azithromycin	13 days	Unsuccessful
1479	29	Female	High	14.1	286194	Escherichia coli	Klebsiella pneumoniae	9.2	3.7	Ceftriaxone	7 days	Successful
1480	53	Male	High	13.8	276211	Salmonella typhi	-	9.2	4.6	Amoxicillin		Successful
1481	53	Female	High	24.7521	238248	Salmonella typhi	Klebsiella pneumoniae	8.5	4.1	Ceftriaxone		Unsuccessful
1482	30	Female	Low	12.2	150640	Staphylococcus	-	8.9	3.8	Azithromycin		Successful
1483	20	Male	Moderate	14.9	176456	Salmonella typhi	Escherichia coli	8.4	4.8	Ceftriaxone	8 days	Unsuccessful
1484	58	Male	Low	10.2	191834	Staphylococcus	Klebsiella pneumoniae	9.2	4.2	Ceftriaxone	14 days	Unsuccessful
1485	45	Female	Low	13.5	223823	Staphylococcus	Klebsiella pneumoniae	9.1	4.7	Azithromycin	11 days
1486	47	Male	Moderate	10.5	296049	Staphylococcus	Klebsiella pneumoniae	9.6	12.6481	Azithromycin	7 days	Unsuccessful
1487	51	Male	Low	11.5	299719	Salmonella typhi	-	9.2	4.8	Amoxicillin	11 days	Unsuccessful
1488	55	Female	Moderate	13.8	171116		-	8.6	3.8	Azithromycin	10 days	Unsuccessful
1489	50	Male	Moderate	12	262919	Staphylococcus	-	9	3.9	Azithromycin	14 days	Successful
1490	33	Female	High	11	183052	Escherichia coli	Escherichia coli	8.6	4.8	Azithromycin	5 days	Unsuccessful
1491	35	Female	Low	12.1	290764	Staphylococcus	Klebsiella pneumoniae	9.7	3.6	Azithromycin	13 days	Successful
1492	35	Male	Low	12.7	132392		Escherichia coli	8.6	4.9	Amoxicillin	13 days	Unsuccessful
1493	32	Female	Moderate	13.6	177667	Salmonella typhi	Klebsiella pneumoniae	8.3	3.5	Azithromycin	11 days	Unsuccessful
1494	28	Female	Moderate	10.4	181154		Klebsiella pneumoniae	9.7	4.5	Amoxicillin	6 days
1495	56	Female	Moderate	10.2	244228	Staphylococcus	Escherichia coli	9.5	4.6	Azithromycin	7 days	Unsuccessful
1496	31	Female	Low	14.9	239852	Staphylococcus	-	8.8	4.2	Amoxicillin	15 days	Successful
1497	27	Female	Low	14.2	259369	Staphylococcus	Klebsiella pneumoniae	9.2	4.4	Azithromycin	8 days	Successful
1498	51	Female	High	13	137143	Salmonella typhi	-	9.6	4.4	Ceftriaxone		Successful
1499	19	Female	Moderate	10.7	281796	Staphylococcus	Escherichia coli	8.5	4.9	Azithromycin		Successful
1500	68	Female	High	13.9	262155		Escherichia coli	9	4.2	Azithromycin	8 days	Successful
1501	38	Female	Low	13.9	259366	Escherichia coli	Klebsiella pneumoniae	8.7	4.9	Amoxicillin	15 days	Unsuccessful
1502	48	Male	Moderate	12.3	208128	Salmonella typhi	-	8.3	4.3	Ceftriaxone	5 days	Successful
1503	33	Male	High	10.7	251028	Escherichia coli	-	10	3.8	Azithromycin	15 days	Unsuccessful
1504	56	Male	High	14.9	157787	Salmonella typhi	Klebsiella pneumoniae	9.4	3.7	Ceftriaxone		Successful
1505	67	Male	Low	13.1	217075		Escherichia coli	9.8	5	Amoxicillin	13 days	Successful
1506	19	Female	Low	12.8	264479	Salmonella typhi	Klebsiella pneumoniae	8.7	4.9	Amoxicillin	13 days	Successful
1507	55	Male	Low	14.9	178364	Escherichia coli	-	0.482511	4.7	Ceftriaxone		Successful
1508	70	Male	Low	14.8	200389	Escherichia coli	Escherichia coli	8.7	4.2	Amoxicillin	6 days	Unsuccessful
1509	28	Female	Moderate	14.7	250223	Staphylococcus	-	9.6	4.1	Ceftriaxone	5 days	Successful
1510	24	Male		13.2	162206	Escherichia coli	Klebsiella pneumoniae	8.13544	4.2	Ceftriaxone	6 days	Successful
1511	24	Male	Low	13.7	272673	Salmonella typhi	-	8.2	4.2	Azithromycin		Successful
1512	64	Male		13.8	168887	Staphylococcus	Escherichia coli	8.7	4.9	Azithromycin	8 days	Successful
1513	37	Female	Moderate	11.1	178774	Escherichia coli	-	10	4	Azithromycin	15 days	Successful
1514	19	Female	Low	13.9	229204	Staphylococcus	-	9.6	5	Ceftriaxone	12 days	Unsuccessful
1515	23	Female	High	12.8	175829	Escherichia coli	Escherichia coli	8.5	5	Ceftriaxone	13 days	Successful
1516	23	Female	High	13.7	268949	Staphylococcus	Escherichia coli	9.3	4.8	Ceftriaxone	15 days	Unsuccessful
1517	50	Female	Moderate	14.4	282514	Salmonella typhi	Escherichia coli	9.7	3.6	Amoxicillin	9 days	Successful
1518	25	Male	High	14.9	280195	Staphylococcus	Escherichia coli	8.6	4.9	Azithromycin	9 days	Successful
1519	48	Male	High	12.1	233494	Salmonella typhi	-	8.4	4.9	Ceftriaxone		Unsuccessful
1520	60	Female	Low	11.8	145210	Escherichia coli	Klebsiella pneumoniae	8	4.2	Azithromycin	5 days	Unsuccessful
1521	32	Female	Moderate	10.3	269533	Staphylococcus	-	10	3.7	Amoxicillin	8 days
1522	20	Male	Low	14.2	232404	Staphylococcus	Escherichia coli	9.3	3.8	Ceftriaxone	7 days	Successful
1523	48	Male	High	13.2	130876		-	8.3	4.4	Ceftriaxone	15 days	Successful
1524	53	Male	Low	12.3	196866	Staphylococcus	-	8.2	3.7	Ceftriaxone	14 days	Unsuccessful
1525	29	Female		11.5	226715	Escherichia coli	Escherichia coli	0.057605	4.2	Amoxicillin	10 days	Unsuccessful
1526	21	Male		10.9	147819	Salmonella typhi	Escherichia coli	8.8	4.5	Azithromycin	13 days	Successful
1527	31	Male	Low	10.1	177467		Escherichia coli	2.29606	4.6	Ceftriaxone	12 days	Unsuccessful
1528	64	Female	Low	12.8	186709	Escherichia coli	Klebsiella pneumoniae	8.8	4.7	Amoxicillin	15 days	Successful
1529	63	Female	High	11.3	138504	Escherichia coli	-	1.40303	3.7	Azithromycin	15 days	Successful
1530	63	Female	Moderate	13.4	150384		Klebsiella pneumoniae	9.8	4	Ceftriaxone	5 days	Unsuccessful
1531	34	Female	High	13.8	139590	Escherichia coli	Escherichia coli	8.5	4.4	Amoxicillin	6 days	Unsuccessful
1532	46	Male	Low	11.3	154803	Escherichia coli	-	8.2	4.6	Ceftriaxone	8 days	Successful
1533	41	Female	High	14.6	231163	Salmonella typhi	Klebsiella pneumoniae	8.4	9.34013	Ceftriaxone	11 days	Successful
1534	53	Male	High	13.8	254835	Escherichia coli	Escherichia coli	8.4	4.9	Ceftriaxone	8 days	Successful
1535	52	Male	Moderate	14	137039	Escherichia coli	Escherichia coli	8.6	3.9	Azithromycin	13 days	Unsuccessful
1536	48	Female	Moderate	12.1	213106		-	8.7	4.4	Ceftriaxone		Unsuccessful
1537	34	Female	Moderate	10.4	227434	Staphylococcus	Klebsiella pneumoniae	8.9	4.2	Azithromycin	6 days	Successful
1538	55	Male	High	15	191311		Escherichia coli	9	4.7	Ceftriaxone	10 days	Successful
1539	55	Male	Low	12.1	190759	Escherichia coli	Escherichia coli	8.8	3.9	Ceftriaxone	10 days	Unsuccessful
1540	58	Male	Moderate	11.4	125831		Klebsiella pneumoniae	8.5	4.4	Azithromycin	12 days	Successful
1541	68	Male	Low	13.4	240767	Escherichia coli	Klebsiella pneumoniae	9	4.4	Ceftriaxone	6 days	Successful
1542	58	Male		12	179443	Escherichia coli	Escherichia coli	9.5	4.1	Ceftriaxone	9 days	Successful
1543	51	Female	Moderate	11.7	273730	Escherichia coli	Klebsiella pneumoniae	9.3	3.8	Azithromycin	6 days	Successful
1544	46	Female	Moderate	11.8	178595	Staphylococcus	Escherichia coli	8.3	3.6	Azithromycin	8 days	Successful
1545	44	Female	Moderate	14.6	211337		Escherichia coli	8.4	3.7	Amoxicillin	13 days
1546	32	Male		11.5	204730	Salmonella typhi	Klebsiella pneumoniae	9.7	3.9	Amoxicillin		Successful
1547	54	Male	Moderate	11	266999	Staphylococcus	-	8.3	4.9	Azithromycin	5 days	Unsuccessful
1548	54	Female	High	13.1	149319		Klebsiella pneumoniae	8.5	4.7	Azithromycin	5 days	Unsuccessful
1549	68	Male	Low	12.8	124105	Salmonella typhi	Klebsiella pneumoniae	8.4	4.8	Azithromycin	12 days	Unsuccessful
1550	60	Female	Moderate	13.9	165846		Escherichia coli	9.4	11.6627	Azithromycin	6 days	Successful
1551	41	Female		14.6	132423	Salmonella typhi	Klebsiella pneumoniae	9.3	4.8	Ceftriaxone	6 days	Successful
1552	49	Male		10.4	203504	Staphylococcus	Klebsiella pneumoniae	8.7	4.8	Amoxicillin	14 days
1553	25	Female	Low	10.7	135912	Escherichia coli	Escherichia coli	9.5	3.7	Amoxicillin	13 days	Successful
1554	64	Male		11.8	218056	Escherichia coli	-	8.6	4.3	Azithromycin	14 days	Successful
1555	30	Male	High	11.6	271906	Staphylococcus	Escherichia coli	9.9	4.4	Amoxicillin	15 days	Unsuccessful
1556	59	Female	Low	12.7	133464	Escherichia coli	Escherichia coli	9.4	3.7	Amoxicillin	13 days	Successful
1557	40	Male	High	10.8	143215	Staphylococcus	Escherichia coli	9	3.8	Amoxicillin	7 days	Unsuccessful
1558	31	Female	Low	23.8744	169281	Escherichia coli	Escherichia coli	9.9	4	Ceftriaxone	10 days	Unsuccessful
1559	58	Female	Low	12.8	226660	Escherichia coli	Klebsiella pneumoniae	9.1	3.6	Azithromycin	7 days	Successful
1560	40	Male	High	14	240563	Escherichia coli	Klebsiella pneumoniae	8	4.6	Ceftriaxone	11 days	Unsuccessful
1561	70	Female	High	14.2	141495	Salmonella typhi	Escherichia coli	9.1	4.4	Amoxicillin	9 days	Successful
1562	61	Female	Moderate	11.6	139761		Klebsiella pneumoniae	9.4	3.8	Azithromycin	13 days	Successful
1563	66	Female	Moderate	12.6	157676	Staphylococcus	Klebsiella pneumoniae	9.2	4.2	Ceftriaxone	13 days	Successful
1564	22	Male	High	11.3	298257	Salmonella typhi	Escherichia coli	9.9	4	Amoxicillin	9 days	Unsuccessful
1565	39	Male	High	11.3	233052	Salmonella typhi	Escherichia coli	9	4	Amoxicillin	9 days	Successful
1566	49	Male	High	11.8	157731	Staphylococcus	Escherichia coli	9.2	4.9	Ceftriaxone	9 days	Unsuccessful
1567	49	Female	High	12	257617	Escherichia coli	Klebsiella pneumoniae	9.9	4.4	Azithromycin	9 days	Unsuccessful
1568	35	Female	Moderate	12.8	202773	Salmonella typhi	Klebsiella pneumoniae	8.7	3.8	Amoxicillin	7 days	Unsuccessful
1569	37	Male	High	14.7	247630		-	8.7	4	Amoxicillin	11 days	Unsuccessful
1570	34	Male	Low	11	299040	Staphylococcus	-	9.9	4	Ceftriaxone	12 days	Successful
1571	43	Female	Moderate	10.7	197970	Escherichia coli	Escherichia coli	8.6	4.7	Amoxicillin	12 days	Successful
1572	28	Female	High	14	251367		Klebsiella pneumoniae	8.8	3.8	Azithromycin	9 days
1573	60	Female	Low	10.6	173041	Staphylococcus	-	9.8	4.2	Azithromycin	6 days	Unsuccessful
1574	37	Female	High	13.3	296502		Escherichia coli	8.2	4.5	Ceftriaxone	10 days	Unsuccessful
1575	38	Female	Low	12.8	126804	Staphylococcus	Klebsiella pneumoniae	9.4	3.9	Ceftriaxone	6 days	Unsuccessful
1576	37	Male	Low	11.7	153602	Staphylococcus	Escherichia coli	8.3	4.6	Ceftriaxone	11 days	Unsuccessful
1577	34	Male	High	14.8	120255	Staphylococcus	Escherichia coli	9.9	3.9	Ceftriaxone	8 days	Successful
1578	53	Male	Low	12.1	158382	Salmonella typhi	-	8.5	3.7	Azithromycin	14 days	Successful
1579	62	Male	Low	10.5	192953	Salmonella typhi	Escherichia coli	8.1	4.2	Amoxicillin	12 days	Successful
1580	62	Female	Low	12.6	179031		-	8.1	4.3	Ceftriaxone	8 days	Successful
1581	42	Female	Moderate	11.8	241035	Escherichia coli	Klebsiella pneumoniae	8.2	4.8	Ceftriaxone	6 days	Unsuccessful
1582	40	Female	Moderate	14.5	123716	Escherichia coli	-	9.2	4	Ceftriaxone		Successful
1583	53	Male	Low	14.1	282754	Staphylococcus	-	8.90276	5	Ceftriaxone	8 days	Successful
1584	38	Male	Moderate	12.7	222301	Staphylococcus	Klebsiella pneumoniae	18.4693	3.7	Ceftriaxone	14 days	Successful
1585	53	Male	Moderate	13.9	206539	Salmonella typhi	-	9.7	4.5	Ceftriaxone	13 days	Successful
1586	59	Male	Moderate	13.5	247444	Escherichia coli	Klebsiella pneumoniae	9.4	3.5	Amoxicillin	12 days
1587	67	Male	Moderate	13.2	143442		Escherichia coli	9.6	4.7	Azithromycin		Unsuccessful
1588	42	Male	Low	14	285053		Escherichia coli	9.1	4.3	Amoxicillin	6 days	Unsuccessful
1589	47	Female		10.5	256449	Salmonella typhi	-	9.9	13.0959	Azithromycin	7 days	Unsuccessful
1590	45	Male		10.1	221098	Salmonella typhi	-	13.1521	3.8	Amoxicillin	7 days	Successful
1591	42	Male	Low	11.3	175743		-	8.9	4.5	Amoxicillin	9 days	Unsuccessful
1592	28	Male	Moderate	14.9	193536	Staphylococcus	-	8.2	3.6	Amoxicillin	8 days	Successful
1593	25	Female	Low	13.2	257244	Salmonella typhi	Klebsiella pneumoniae	9	4.6	Amoxicillin	13 days	Successful
1594	21	Female	High	14.2	180288	Salmonella typhi	-	9.1	3.5	Amoxicillin	7 days	Unsuccessful
1595	32	Female	High	13.1	125605	Escherichia coli	-	8.3	4.2	Amoxicillin	10 days	Successful
1596	21	Male	Low	10.5	194804	Salmonella typhi	Escherichia coli	8.7	11.0334	Amoxicillin	9 days	Successful
1597	70	Male		13.2	240427		Escherichia coli	12.2813	4.6	Amoxicillin	8 days	Successful
1598	61	Male	High	10.2	261628	Salmonella typhi	-	0.522464	4	Azithromycin
1599	63	Male	Low	13.1	255927	Salmonella typhi	Escherichia coli	9.5	4.5	Amoxicillin	15 days	Successful
1600	35	Male	Moderate	23.6909	299799	Staphylococcus	Escherichia coli	9.7	4.8	Amoxicillin		Successful
1601	38	Female	Low	13.9	293212	Escherichia coli	Klebsiella pneumoniae	9.2	3.8	Azithromycin	12 days	Successful
1602	51	Female	Low	14.8	128204	Salmonella typhi	Escherichia coli	8.8	4.8	Azithromycin	13 days	Successful
1603	59	Female	Low	13.8	176029	Salmonella typhi	-	9.9	4.1	Azithromycin		Successful
1604	28	Female	Low	10.9	232128	Salmonella typhi	Escherichia coli	8.3	4.5	Amoxicillin	12 days	Unsuccessful
1605	53	Male		23.6618	138711	Staphylococcus	-	9.4	4.7	Azithromycin	8 days	Successful
1606	60	Male	Moderate	11.2	247329	Salmonella typhi	-	9.8	4.8	Azithromycin	8 days	Unsuccessful
1607	42	Female	Moderate	24.6987	223968	Staphylococcus	Klebsiella pneumoniae	9.9	4.7	Ceftriaxone	15 days	Successful
1608	20	Male	Low	14.4	212938	Escherichia coli	Escherichia coli	8.8	3.8	Amoxicillin	11 days	Unsuccessful
1609	29	Female	Moderate	10.2	281529	Staphylococcus	Escherichia coli	9.4	3.7	Amoxicillin	15 days	Successful
1610	68	Female		12.3	212174	Staphylococcus	Escherichia coli	8.2	3.8	Azithromycin	15 days	Successful
1611	55	Female	High	14.4	241787	Escherichia coli	Escherichia coli	30.2031	4.6	Ceftriaxone	14 days	Unsuccessful
1612	38	Male		13.5	210954	Salmonella typhi	Escherichia coli	9.3	4.4	Azithromycin	5 days	Unsuccessful
1613	26	Female		12.9	286100	Salmonella typhi	Klebsiella pneumoniae	9.2	4.5	Amoxicillin	9 days	Unsuccessful
1614	47	Female		11.1	228631	Escherichia coli	Klebsiella pneumoniae	9.3	3.9	Amoxicillin	6 days	Unsuccessful
1615	50	Male	Moderate	10.3	227431	Staphylococcus	-	9.9	4.1	Amoxicillin	13 days	Unsuccessful
1616	59	Female	High	13.9	275815	Escherichia coli	Escherichia coli	9.6	4.1	Ceftriaxone	9 days	Successful
1617	53	Male	High	14.6	128488		Klebsiella pneumoniae	9.8	9.11477	Azithromycin	9 days	Unsuccessful
1618	32	Male	Low	10.5	256889	Staphylococcus	Klebsiella pneumoniae	9.7	4.2	Amoxicillin	6 days	Successful
1619	29	Male	Low	12.3	169752	Staphylococcus	-	9.7	3.5	Amoxicillin	5 days	Unsuccessful
1620	20	Male	Low	13.8	283791	Staphylococcus	-	1.63082	4.1	Azithromycin	13 days	Unsuccessful
1621	67	Female		10.2	266270	Escherichia coli	Klebsiella pneumoniae	8.4	4.9	Azithromycin	7 days	Successful
1622	33	Female	Low	11	141738	Escherichia coli	Klebsiella pneumoniae	8.6	4.7	Ceftriaxone	5 days	Unsuccessful
1623	18	Female		11.7	228923		Escherichia coli	8.7	4.2	Azithromycin	13 days	Unsuccessful
1624	65	Male	High	11.4	153265	Salmonella typhi	Klebsiella pneumoniae	9.5	4.8	Amoxicillin	12 days
1625	60	Male	Moderate	10.2	147573	Escherichia coli	Escherichia coli	9.2	3.7	Ceftriaxone	13 days	Unsuccessful
1626	24	Female	High	13.8	233659	Salmonella typhi	Escherichia coli	9.6	4.3	Ceftriaxone	8 days	Successful
1627	25	Male	High	10.3	150715	Salmonella typhi	-	8.1	4.6	Amoxicillin	11 days	Successful
1628	31	Male	Moderate	11.6	203732	Escherichia coli	Klebsiella pneumoniae	8	3.9	Ceftriaxone	11 days
1629	58	Female	Moderate	12.1	155222	Escherichia coli	Escherichia coli	8.5	4.1	Azithromycin	10 days	Unsuccessful
1630	49	Female	Low	11.3	247396	Staphylococcus	-	8.8	4.6	Amoxicillin	15 days	Successful
1631	60	Male	Low	12	193271	Salmonella typhi	Klebsiella pneumoniae	8.5	3.9	Amoxicillin	14 days	Unsuccessful
1632	32	Female	High	12.8	217500		Escherichia coli	9.31564	4.8	Ceftriaxone	15 days	Unsuccessful
1633	47	Female	Moderate	11.3	172687	Staphylococcus	-	8.8	4.3	Amoxicillin	13 days	Successful
1634	34	Female	High	12.3	207345	Escherichia coli	-	8.7	3.5	Azithromycin	12 days	Unsuccessful
1635	65	Female	Low	11.3	142806	Salmonella typhi	Escherichia coli	8.2	4.2	Amoxicillin		Unsuccessful
1636	55	Male		11.1	232215	Staphylococcus	Klebsiella pneumoniae	8	4.7	Azithromycin	8 days	Successful
1637	68	Female	Low	13.9	173171	Escherichia coli	Escherichia coli	8.7	4.1	Ceftriaxone		Successful
1638	53	Female	Moderate	14.2	241424	Salmonella typhi	Escherichia coli	9.2	4.8	Azithromycin	5 days
1639	41	Male	Low	11.1	275734	Salmonella typhi	Klebsiella pneumoniae	9.1	4.7	Amoxicillin	8 days	Successful
1640	41	Male	Low	14	219718		Klebsiella pneumoniae	8	4.1	Amoxicillin	14 days	Successful
1641	30	Female	High	11.9	292256	Staphylococcus	Klebsiella pneumoniae	9	3.8	Azithromycin		Unsuccessful
1642	22	Male	High	12	130911	Staphylococcus	Klebsiella pneumoniae	8.8	4.8	Amoxicillin		Successful
1643	48	Male	Low	10.3	168075	Escherichia coli	Klebsiella pneumoniae	8.7	4.5	Ceftriaxone	11 days	Unsuccessful
1644	58	Male		13.6	250807	Escherichia coli	-	8.9	3.7	Ceftriaxone	14 days	Unsuccessful
1645	23	Male	High	10.6	131751	Staphylococcus	Escherichia coli	9.2	4	Azithromycin	11 days	Successful
1646	37	Male	Low	14.6	279103	Escherichia coli	Escherichia coli	9.5	4.3	Amoxicillin	11 days	Unsuccessful
1647	52	Female		14	142783	Escherichia coli	Klebsiella pneumoniae	9.7	4	Ceftriaxone	8 days	Unsuccessful
1648	68	Female	High	10.8	275083	Salmonella typhi	Escherichia coli	9.6	4.7	Ceftriaxone	14 days	Successful
1649	45	Female	Moderate	10.9	148417	Salmonella typhi	-	10	4.1	Amoxicillin	9 days
1650	40	Male		13.2	296947	Staphylococcus	Escherichia coli	9.7	4.7	Amoxicillin		Unsuccessful
1651	42	Female		13.8	121427	Escherichia coli	Escherichia coli	24.961	4.2	Ceftriaxone	13 days	Unsuccessful
1652	29	Female		11.7	257674	Staphylococcus	-	8.3	4.2	Amoxicillin	8 days	Successful
1653	22	Female	High	10.2	171452	Escherichia coli	Klebsiella pneumoniae	8.4	3.7	Ceftriaxone	10 days	Successful
1654	19	Male	High	12.8	167640	Salmonella typhi	Klebsiella pneumoniae	9.4	3.8	Azithromycin	13 days	Successful
1655	36	Male	High	10.8	219905	Escherichia coli	Klebsiella pneumoniae	9.1	4.8	Ceftriaxone		Unsuccessful
1656	47	Male	Low	13.4	219780	Salmonella typhi	Escherichia coli	9.1	11.7334	Amoxicillin	9 days	Unsuccessful
1657	55	Male	Low	15	163088	Salmonella typhi	Escherichia coli	8.7	4.7	Azithromycin	10 days	Successful
1658	70	Male	Low	23.9099	283006	Staphylococcus	Klebsiella pneumoniae	9.3	4.2	Azithromycin	8 days	Unsuccessful
1659	32	Male	High	14.6	285586	Salmonella typhi	Escherichia coli	9.6	4.7	Ceftriaxone	7 days	Unsuccessful
1660	20	Male	Moderate	22.4454	251961	Staphylococcus	Escherichia coli	8.6	4.5	Azithromycin		Successful
1661	47	Female	High	11.6	191334	Salmonella typhi	Escherichia coli	8.9	4.9	Ceftriaxone	11 days	Successful
1662	46	Female		11.6	154095	Escherichia coli	Klebsiella pneumoniae	9	5	Ceftriaxone	12 days	Successful
1663	44	Female		14.9	237458	Staphylococcus	-	9	4.9	Azithromycin	13 days	Unsuccessful
1664	34	Male	Moderate	12.1	201587		Escherichia coli	9.6	4.5	Ceftriaxone	14 days	Successful
1665	46	Female	Low	14.5	212879		-	8.8	12.3461	Amoxicillin		Unsuccessful
1666	23	Female	Low	14	129476	Staphylococcus	Escherichia coli	9	5	Azithromycin		Successful
1667	35	Female	High	14	251719	Salmonella typhi	Escherichia coli	8.3	3.6	Ceftriaxone	12 days	Unsuccessful
1668	56	Male	Low	11.4	226983	Escherichia coli	-	8	3.9	Amoxicillin	9 days	Successful
1669	34	Male	Moderate	12.8	275995	Salmonella typhi	-	8.8	4.6	Azithromycin	14 days	Successful
1670	24	Female	Moderate	14.7	203401	Salmonella typhi	-	8	3.8	Ceftriaxone		Unsuccessful
1671	53	Male	High	14.6	212127	Salmonella typhi	Escherichia coli	8.15109	4	Amoxicillin	13 days	Unsuccessful
1672	63	Male	Moderate	24.1997	123473	Escherichia coli	-	8.8	4	Azithromycin	7 days	Successful
1673	59	Female	High	10	190527		Escherichia coli	9.5	4.1	Amoxicillin		Successful
1674	42	Female	Moderate	14.7	298403		-	8.4	4.7	Amoxicillin	6 days	Successful
1675	66	Male	Low	12.2	127651	Staphylococcus	Escherichia coli	8.4	3.5	Azithromycin	10 days	Successful
1676	32	Male		10.5	289323	Staphylococcus	-	9.7	4.6	Azithromycin		Successful
1677	70	Male	Low	14.5	251881	Staphylococcus	Escherichia coli	8.6	4.3	Ceftriaxone		Successful
1678	52	Female	Moderate	13.2	165120	Staphylococcus	-	9.5	4.4	Azithromycin	12 days	Successful
1679	42	Male		11.4	225541	Staphylococcus	Escherichia coli	10.2803	4.9	Amoxicillin	14 days	Successful
1680	18	Male	High	12.4	207917	Salmonella typhi	Escherichia coli	9.3	4	Azithromycin	13 days	Successful
1681	46	Male	Low	11.2	240018	Staphylococcus	Klebsiella pneumoniae	8.4	3.8	Azithromycin	12 days	Unsuccessful
1682	49	Female	High	13.8	204987	Staphylococcus	Klebsiella pneumoniae	8.3	4.4	Azithromycin		Successful
1683	66	Male	Low	14.4	217134	Salmonella typhi	Escherichia coli	9	3.6	Azithromycin	9 days	Successful
1684	19	Female	Low	12.7	219844	Escherichia coli	Klebsiella pneumoniae	14.9014	4.7	Azithromycin	5 days	Successful
1685	29	Female	Moderate	10.2	269063	Escherichia coli	-	8.4	4.1	Ceftriaxone	5 days
1686	47	Male	Low	13.1	198078	Escherichia coli	-	9	4.6	Amoxicillin
1687	36	Male	Low	11.1	224202	Salmonella typhi	-	8.8	3.9	Azithromycin	15 days	Successful
1688	35	Female	Low	14.4	233912	Staphylococcus	-	5.93919	3.6	Azithromycin	8 days	Successful
1689	24	Male	Moderate	11	138251		-	9.9	4.6	Azithromycin	5 days	Successful
1690	26	Male	Moderate	13.7	159499		-	10	4.5	Ceftriaxone	5 days	Unsuccessful
1691	48	Male	Low	14.7	120593	Escherichia coli	Klebsiella pneumoniae	8.1	3.9	Amoxicillin		Unsuccessful
1692	67	Female	Moderate	12	268578	Staphylococcus	Klebsiella pneumoniae	10	4.3	Azithromycin	5 days	Successful
1693	58	Female	Moderate	10.3	126391	Escherichia coli	Klebsiella pneumoniae	8.6	4.7	Amoxicillin	10 days	Successful
1694	36	Female	High	22.3707	126949	Salmonella typhi	Escherichia coli	9.8	4.9	Azithromycin		Unsuccessful
1695	21	Male	High	14.5	182597	Escherichia coli	Klebsiella pneumoniae	8.4	4.5	Azithromycin	7 days	Unsuccessful
1696	41	Male	High	10.5	153282	Salmonella typhi	Escherichia coli	9.8	3.9	Amoxicillin		Successful
1697	22	Male	Moderate	12.2	170104	Staphylococcus	Escherichia coli	8.7	4.1	Amoxicillin		Successful
1698	24	Male	Moderate	20.6118	172544	Staphylococcus	-	9.9	4.1	Amoxicillin	13 days	Unsuccessful
1699	35	Female	Low	12.4	229907	Salmonella typhi	Escherichia coli	9.9	4.4	Azithromycin	12 days	Successful
1700	51	Female		13.6	289899	Escherichia coli	Klebsiella pneumoniae	9.5	4.6	Amoxicillin	6 days	Successful
1701	48	Male	Moderate	10.9	282723	Escherichia coli	Escherichia coli	9.6	3.8	Azithromycin	13 days	Successful
1702	50	Female	High	11.5	178069	Salmonella typhi	Escherichia coli	8.4	4.7	Azithromycin	6 days	Successful
1703	32	Female	Low	11.1	171322		-	9.7	4.5	Ceftriaxone	7 days	Successful
1704	38	Male	High	11.6	238774	Salmonella typhi	Klebsiella pneumoniae	9.4	4.2	Amoxicillin	10 days	Unsuccessful
1705	57	Female	High	10.3	196319	Escherichia coli	Klebsiella pneumoniae	8.1	4.1	Azithromycin	6 days	Unsuccessful
1706	69	Male	High	14.3	234261		Klebsiella pneumoniae	9.7	4.1	Amoxicillin	7 days	Unsuccessful
1707	60	Female		10.6	256250		Escherichia coli	8.1	4.9	Azithromycin	8 days	Unsuccessful
1708	52	Female	Low	13.9	146470		Escherichia coli	8.9	3.7	Azithromycin
1709	29	Male	Moderate	11	236887	Staphylococcus	-	8.6	4.7	Ceftriaxone	7 days	Successful
1710	57	Male	High	11.2	152117	Escherichia coli	Escherichia coli	9.3	6.26295	Azithromycin	15 days	Successful
1711	57	Female	High	10.5	151932	Escherichia coli	-	10	3.7	Azithromycin	10 days	Unsuccessful
1712	68	Male	High	13.4	165111	Escherichia coli	-	9.9	3.8	Ceftriaxone	14 days
1713	51	Female	Low	13.7	175624		Escherichia coli	8.1	3.6	Ceftriaxone	9 days	Successful
1714	50	Male	Moderate	12.6	263443	Salmonella typhi	Escherichia coli	9.9	4.1	Amoxicillin	7 days	Successful
1715	54	Female	High	10.7	208888	Escherichia coli	-	9.7	4	Amoxicillin	10 days	Successful
1716	64	Female	Moderate	23.0064	268625	Escherichia coli	-	9.6	3.6	Amoxicillin	8 days	Unsuccessful
1717	21	Female	High	10.4	223413	Salmonella typhi	Escherichia coli	9.2	4.7	Amoxicillin	13 days	Successful
1718	47	Female	High	10	244392	Staphylococcus	Escherichia coli	8.4	5	Ceftriaxone	12 days	Unsuccessful
1719	31	Male	Low	12.9	167056		-	10.0755	4.3	Amoxicillin		Unsuccessful
1720	37	Female	Moderate	13.4	220988	Staphylococcus	Klebsiella pneumoniae	9.7	4.8	Amoxicillin	14 days	Successful
1721	63	Male	Moderate	11.2	270096	Escherichia coli	Escherichia coli	8.7	4.5	Ceftriaxone	12 days
1722	49	Male	Moderate	14.6	139074	Escherichia coli	Escherichia coli	8.9	4.5	Amoxicillin	10 days	Successful
1723	33	Male	Low	10.3	212043		Escherichia coli	9.4	3.9	Ceftriaxone	8 days	Unsuccessful
1724	22	Male	Low	10.3	176742		Klebsiella pneumoniae	8.8	4.8	Amoxicillin	15 days	Successful
1725	31	Female	Moderate	12	265666	Escherichia coli	Klebsiella pneumoniae	9	4.8	Amoxicillin		Successful
1726	41	Female	Moderate	14	197374	Escherichia coli	-	8.3	4.2	Amoxicillin	15 days
1727	65	Female	Low	11.5	264097	Escherichia coli	Escherichia coli	8.3	4.5	Amoxicillin	14 days	Successful
1728	27	Female	Low	12.3	184811	Staphylococcus	Klebsiella pneumoniae	9.8	4.5	Amoxicillin	13 days	Unsuccessful
1729	23	Male	Low	13.8	194376	Escherichia coli	Escherichia coli	9.4	4.7	Ceftriaxone	9 days	Successful
1730	62	Male	Low	12.6	157204	Staphylococcus	Klebsiella pneumoniae	9	4.1	Azithromycin	14 days	Unsuccessful
1731	31	Female	Low	11.8	259855	Escherichia coli	Klebsiella pneumoniae	9.1	3.9	Ceftriaxone		Successful
1732	40	Male		11.9	191388	Escherichia coli	-	8.9	4.4	Amoxicillin	10 days	Successful
1733	28	Male	Moderate	13.7	247281	Staphylococcus	-	8.8	4.1	Azithromycin	13 days	Successful
1734	23	Female		14	195962	Escherichia coli	Escherichia coli	8.5	14.0828	Amoxicillin	6 days	Successful
1735	44	Female	Moderate	10	211914	Salmonella typhi	Klebsiella pneumoniae	9.8	4.2	Amoxicillin	8 days	Successful
1736	35	Male	Moderate	11.1	232301	Escherichia coli	Klebsiella pneumoniae	9.2	3.7	Azithromycin		Unsuccessful
1737	63	Female	Low	14.5	242715		Escherichia coli	9.4	4.9	Amoxicillin	12 days	Unsuccessful
1738	69	Female	Moderate	11.7	200188	Salmonella typhi	-	2.41967	4.5	Azithromycin	11 days	Successful
1739	50	Male	Low	12.6	171477		Klebsiella pneumoniae	9.9	4.5	Ceftriaxone	10 days	Successful
1740	54	Male	High	12.4	187155	Staphylococcus	Klebsiella pneumoniae	9	11.924	Ceftriaxone	8 days	Unsuccessful
1741	70	Female	High	13	237778	Staphylococcus	Klebsiella pneumoniae	8.07678	4.8	Amoxicillin	5 days	Successful
1742	38	Female	High	14.5	161744	Staphylococcus	Klebsiella pneumoniae	9.9	3.8	Azithromycin	15 days	Successful
1743	22	Male	High	14.9	269700	Salmonella typhi	-	8.5	4.1	Azithromycin		Successful
1744	32	Male	Moderate	11.8	271383	Salmonella typhi	-	8.7	4.1	Amoxicillin	6 days	Successful
1745	69	Female	High	12.6	289018	Escherichia coli	Escherichia coli	9.2	3.6	Amoxicillin	5 days	Successful
1746	58	Female		14.5	193798	Staphylococcus	Klebsiella pneumoniae	8.6	3.7	Azithromycin	11 days	Unsuccessful
1747	54	Male	High	12.4	197608	Escherichia coli	Klebsiella pneumoniae	8.4	4	Ceftriaxone	11 days	Unsuccessful
1748	19	Male	Moderate	12.6	252629	Salmonella typhi	Escherichia coli	9.1	3.9	Ceftriaxone	9 days	Unsuccessful
1749	61	Male	High	10.9	221440	Staphylococcus	Escherichia coli	9.2	4.9	Amoxicillin		Unsuccessful
1750	69	Male	Low	14.9	271235	Staphylococcus	Escherichia coli	9.8	3.6	Azithromycin		Unsuccessful
1751	30	Female	Low	10.9	166253	Staphylococcus	Klebsiella pneumoniae	9	3.6	Amoxicillin	12 days	Unsuccessful
1752	59	Female	Low	12.3	164755	Salmonella typhi	Escherichia coli	8.2	4.8	Ceftriaxone	15 days	Unsuccessful
1753	58	Male	Moderate	13	218991		Klebsiella pneumoniae	8.1	4.2	Ceftriaxone	5 days	Unsuccessful
1754	24	Male	High	14.3	182136		Klebsiella pneumoniae	9.7	3.9	Amoxicillin	10 days	Unsuccessful
1755	23	Female		11.1	195391	Escherichia coli	-	9.16035	4.9	Ceftriaxone	5 days	Successful
1756	31	Female	Low	10.6	251934	Staphylococcus	Escherichia coli	9.8	4.1	Azithromycin	8 days	Unsuccessful
1757	44	Male	Low	11	269761	Escherichia coli	Klebsiella pneumoniae	8.3	4	Ceftriaxone	5 days	Successful
1758	43	Male	Low	10.4	162860	Staphylococcus	Escherichia coli	9.5	4	Ceftriaxone	8 days	Successful
1759	29	Male	High	12.7	184020	Salmonella typhi	Klebsiella pneumoniae	8.3	3.6	Amoxicillin	8 days	Successful
1760	41	Female	Low	14.5	267185	Staphylococcus	Klebsiella pneumoniae	8.8	3.9	Ceftriaxone		Successful
1761	32	Male	Low	10.5	130848	Salmonella typhi	-	9.5	4.5	Ceftriaxone	9 days	Unsuccessful
1762	24	Male	Low	11.1	290878	Staphylococcus	Escherichia coli	8.8	4.7	Amoxicillin	8 days	Unsuccessful
1763	64	Male	Low	12.6	212644	Salmonella typhi	Klebsiella pneumoniae	9.9	4.6	Azithromycin	12 days	Unsuccessful
1764	58	Male		13.3	200716	Escherichia coli	Escherichia coli	9.7	4.3	Azithromycin	9 days	Successful
1765	22	Female	Moderate	10.1	172574	Staphylococcus	Klebsiella pneumoniae	8.4	4.6	Amoxicillin	9 days	Unsuccessful
1766	41	Female	Moderate	14.2	175143		-	8.2	4.1	Azithromycin	7 days	Successful
1767	37	Female	High	13.6	272076	Staphylococcus	Klebsiella pneumoniae	8.8	3.5	Azithromycin	13 days
1768	36	Female	Low	13.1	195874	Staphylococcus	-	9	12.4723	Ceftriaxone	13 days	Unsuccessful
1769	25	Female	High	12.2	293506	Staphylococcus	Klebsiella pneumoniae	8.9	4.1	Ceftriaxone	5 days	Successful
1770	25	Female	Low	10.2	232223	Escherichia coli	Escherichia coli	9.2	5	Ceftriaxone	13 days	Successful
1771	31	Male	Moderate	24.6296	297910	Escherichia coli	Klebsiella pneumoniae	9.2	4.3	Azithromycin	8 days
1772	28	Female	Low	11.3	139608	Escherichia coli	-	8.7	3.9	Ceftriaxone	12 days	Unsuccessful
1773	57	Female	Low	14	206089	Escherichia coli	-	8.6	4.5	Azithromycin	9 days	Successful
1774	51	Female	Low	10.4	292860	Staphylococcus	Escherichia coli	25.2255	3.7	Azithromycin	14 days	Successful
1775	31	Female	High	10.5	122572	Staphylococcus	-	9.9	3.8	Ceftriaxone		Successful
1776	40	Male		12.8	221970	Staphylococcus	Klebsiella pneumoniae	9.4	4.6	Azithromycin	13 days	Successful
1777	33	Female	High	13.6	267979	Salmonella typhi	Escherichia coli	8.7	3.9	Amoxicillin	14 days	Successful
1778	48	Female	Moderate	12.3	228108	Staphylococcus	-	8.9	5	Azithromycin	7 days	Unsuccessful
1779	43	Male	High	12	135752	Salmonella typhi	Klebsiella pneumoniae	9.1	4.9	Amoxicillin	9 days	Unsuccessful
1780	25	Female	Low	13.1	261383	Escherichia coli	-	5.65653	4.5	Amoxicillin	11 days
1781	23	Female	Low	14	266451		Escherichia coli	8.4	3.8	Amoxicillin	12 days	Successful
1782	27	Male		12.3	240582	Salmonella typhi	Klebsiella pneumoniae	9.2	4.1	Azithromycin	8 days	Unsuccessful
1783	19	Male	High	11.4	211866	Salmonella typhi	Klebsiella pneumoniae	9.8	4.9	Azithromycin	11 days	Successful
1784	59	Female	High	13.3	177558	Staphylococcus	Escherichia coli	9.7	4.8	Ceftriaxone	13 days	Successful
1785	61	Female		13.3	228861	Escherichia coli	-	8.3	3.9	Ceftriaxone	11 days	Successful
1786	49	Male	Low	12.8	274106	Salmonella typhi	Klebsiella pneumoniae	9.4	12.0754	Azithromycin		Unsuccessful
1787	32	Male	Low	13.7	159786	Salmonella typhi	Klebsiella pneumoniae	8.5	4.4	Amoxicillin		Successful
1788	51	Male	Low	11.4	179461	Salmonella typhi	Escherichia coli	9.1	4.5	Ceftriaxone	5 days	Successful
1789	63	Female	Low	11	265338	Escherichia coli	Klebsiella pneumoniae	8.8	4.4	Azithromycin	11 days
1790	31	Male	Moderate	11.8	149338	Salmonella typhi	-	6.0639	3.8	Azithromycin	10 days	Successful
1791	49	Male	High	12.4	185115	Salmonella typhi	Klebsiella pneumoniae	8.7	4.6	Amoxicillin		Unsuccessful
1792	51	Female	Low	12.5	248124		Klebsiella pneumoniae	9	3.5	Amoxicillin		Unsuccessful
1793	43	Male	High	14.2	148321	Staphylococcus	Escherichia coli	9	4.8	Azithromycin	8 days	Successful
1794	22	Male	Low	14.4	233424	Escherichia coli	-	9.3	3.7	Ceftriaxone	14 days	Successful
1795	18	Male	Moderate	10.8	224095	Salmonella typhi	Escherichia coli	10	4	Azithromycin	8 days
1796	63	Male	High	10.4	133666	Staphylococcus	Klebsiella pneumoniae	8.7	4.2	Amoxicillin		Successful
1797	18	Female	High	10.1	145800	Salmonella typhi	Klebsiella pneumoniae	9.8	4.3	Amoxicillin	9 days	Unsuccessful
1798	34	Female	Moderate	11	149275	Escherichia coli	-	8.6	3.5	Azithromycin	13 days	Successful
1799	33	Female	High	12.5	207422	Salmonella typhi	Klebsiella pneumoniae	8.7	4.4	Azithromycin	5 days	Successful
1800	27	Female	Moderate	12.8	177049	Staphylococcus	Klebsiella pneumoniae	9.7	3.6	Azithromycin	9 days	Successful
1801	60	Female	High	13.8	182928	Salmonella typhi	-	8.7	4.1	Amoxicillin	13 days	Unsuccessful
1802	32	Male	Low	12.3	203540	Escherichia coli	Escherichia coli	8.4	4.8	Azithromycin	12 days	Unsuccessful
1803	24	Male	Low	13.6	209748	Salmonella typhi	Escherichia coli	9.5	4.7	Ceftriaxone	11 days	Successful
1804	32	Female	High	13.9	241071	Escherichia coli	-	8.2	4.9	Azithromycin	15 days	Successful
1805	46	Female	High	11.3	219163	Salmonella typhi	-	9	3.7	Azithromycin	9 days
1806	27	Female	Moderate	13.6	124060	Staphylococcus	-	9.7	5	Amoxicillin	5 days	Successful
1807	33	Male	Moderate	12.3	230146	Salmonella typhi	Escherichia coli	9.4	4.9	Ceftriaxone	15 days	Successful
1808	60	Male	High	11.4	258260	Escherichia coli	Klebsiella pneumoniae	1.21508	4	Ceftriaxone	6 days	Successful
1809	51	Female	Moderate	14	174907	Staphylococcus	-	9	4	Azithromycin	15 days
1810	39	Male	Moderate	13.8	153174	Escherichia coli	-	9.4	11.557	Amoxicillin	12 days	Unsuccessful
1811	55	Female	High	14.7	135664	Staphylococcus	Klebsiella pneumoniae	10	11.3107	Amoxicillin	12 days	Unsuccessful
1812	34	Female	High	11.7	125929	Escherichia coli	Klebsiella pneumoniae	8.7	3.5	Ceftriaxone	14 days	Successful
1813	59	Male	High	12.2	262214	Salmonella typhi	Klebsiella pneumoniae	9.2	3.5	Amoxicillin	9 days	Successful
1814	51	Male	Moderate	14.7	220513	Staphylococcus	Escherichia coli	8.2	3.9	Amoxicillin		Successful
1815	42	Female	High	14.7	230812	Escherichia coli	Escherichia coli	9.8	4.5	Amoxicillin	5 days	Successful
1816	37	Male		21.3381	182340		Klebsiella pneumoniae	8.9	3.8	Ceftriaxone	7 days	Unsuccessful
1817	42	Male	Moderate	11.9	136833	Staphylococcus	-	9.3	4.6	Azithromycin	8 days	Successful
1818	43	Male	High	12.3	227911		Escherichia coli	9.2	4.5	Azithromycin	8 days	Unsuccessful
1819	20	Male		11.8	245572	Escherichia coli	-	9.4	4.9	Amoxicillin	12 days	Successful
1820	53	Female	Moderate	13.8	205110	Salmonella typhi	-	8.7	4.4	Ceftriaxone	6 days	Unsuccessful
1821	31	Male		11.6	275656		Escherichia coli	8.3	5	Azithromycin
1822	65	Male	Low	22.1022	203679	Salmonella typhi	-	8.2	4.1	Ceftriaxone	9 days	Unsuccessful
1823	24	Male	Low	10.9	239060	Staphylococcus	Klebsiella pneumoniae	7.27264	4	Ceftriaxone		Successful
1824	67	Male	High	13.6	188685	Escherichia coli	Escherichia coli	8.3	4.7	Ceftriaxone		Unsuccessful
1825	63	Male	Low	14.8	232135		Klebsiella pneumoniae	9.8	3.8	Ceftriaxone	5 days	Successful
1826	24	Female	Moderate	11.9	255792	Salmonella typhi	Escherichia coli	8.9	4.1	Amoxicillin	12 days	Successful
1827	26	Male	Low	10.6	232881	Salmonella typhi	Escherichia coli	8.2	4.7	Amoxicillin	9 days	Successful
1828	19	Female		13.5	222111		-	8.7	4.9	Ceftriaxone		Successful
1829	67	Female	High	10.4	273449	Salmonella typhi	-	8.9	3.5	Amoxicillin	7 days	Unsuccessful
1830	57	Male	High	12.5	128331	Salmonella typhi	-	8.9	4.4	Amoxicillin	12 days	Unsuccessful
1831	35	Male		22.906	291619	Escherichia coli	Escherichia coli	19.6462	4.4	Ceftriaxone		Successful
1832	51	Female	High	21.7637	139426	Salmonella typhi	-	8.7	3.9	Amoxicillin		Successful
1833	39	Female	Moderate	15	188616	Salmonella typhi	-	9.5	4.7	Azithromycin	13 days
1834	57	Female	Moderate	11.7	196658		-	8.4	4.5	Ceftriaxone		Successful
1835	35	Male	High	13.4	293494	Escherichia coli	Klebsiella pneumoniae	8.8	3.9	Azithromycin		Successful
1836	62	Female	High	14.2	222478	Escherichia coli	Klebsiella pneumoniae	0.17698	3.7	Ceftriaxone	7 days	Unsuccessful
1837	42	Male	Moderate	11.8	170275	Escherichia coli	Escherichia coli	8.4	4.5	Ceftriaxone	15 days	Successful
1838	32	Female		13.8	246111	Staphylococcus	Escherichia coli	9.3	4.6	Amoxicillin	14 days	Unsuccessful
1839	53	Female	Low	13.7	157167	Salmonella typhi	-	9.9	3.8	Ceftriaxone	10 days	Unsuccessful
1840	36	Male	Low	13.6	237925	Escherichia coli	Escherichia coli	9.6	4.7	Azithromycin	5 days	Successful
1841	27	Male	Moderate	10.8	283337	Escherichia coli	Klebsiella pneumoniae	8.8	3.9	Amoxicillin	11 days	Successful
1842	27	Female	Moderate	13.3	189420	Escherichia coli	-	8.3	4.5	Amoxicillin	7 days
1843	57	Male	High	11	203016	Salmonella typhi	-	9.3	9.80431	Amoxicillin	10 days	Unsuccessful
1844	37	Female		12.5	225673	Salmonella typhi	Klebsiella pneumoniae	10	4.8	Azithromycin	14 days	Unsuccessful
1845	41	Female	Low	20.2248	282074		Klebsiella pneumoniae	9.1	4.9	Azithromycin	11 days	Unsuccessful
1846	23	Female		12.4	177973	Staphylococcus	Escherichia coli	8.5	3.9	Amoxicillin	15 days	Successful
1847	18	Female	High	10.7	231875	Staphylococcus	Escherichia coli	8.8	4.9	Amoxicillin	7 days	Unsuccessful
1848	55	Male	High	11.2	131516	Staphylococcus	Escherichia coli	8.8	4.2	Amoxicillin	13 days	Unsuccessful
1849	58	Female	Moderate	13.3	266849		Klebsiella pneumoniae	8.4	4.7	Amoxicillin	9 days	Successful
1850	27	Female		13.1	172393	Salmonella typhi	Klebsiella pneumoniae	8.9	3.6	Azithromycin	12 days	Unsuccessful
1851	42	Male	Moderate	12.9	256066	Salmonella typhi	-	9.2	4.1	Ceftriaxone	8 days
1852	41	Male	High	13.9	152225		Klebsiella pneumoniae	9.1	4	Ceftriaxone	8 days	Unsuccessful
1853	44	Male	Moderate	12.5	194850	Salmonella typhi	-	10	4.5	Azithromycin	9 days	Successful
1854	43	Male	High	11.8	204601	Escherichia coli	-	8	3.7	Amoxicillin	8 days
1855	49	Male	High	10.1	125026	Escherichia coli	-	8.9	4.5	Azithromycin	10 days	Unsuccessful
1856	29	Female	Moderate	12.6	277098	Staphylococcus	Escherichia coli	8.5	4.8	Azithromycin	6 days
1857	39	Male	Moderate	10.4	152731	Staphylococcus	Klebsiella pneumoniae	8.1	4.7	Ceftriaxone	7 days	Unsuccessful
1858	55	Female	High	13.9	121759	Salmonella typhi	Klebsiella pneumoniae	8	4.2	Azithromycin	9 days	Unsuccessful
1859	29	Female	Low	20.5406	250358	Escherichia coli	Klebsiella pneumoniae	9	4.6	Ceftriaxone	7 days	Successful
1860	25	Male	Low	13.1	211847	Staphylococcus	-	9.1	4	Ceftriaxone	15 days	Successful
1861	47	Female	Moderate	12.7	277660	Salmonella typhi	-	9.3	3.8	Amoxicillin	13 days	Successful
1862	65	Female	High	10.3	220353	Salmonella typhi	Klebsiella pneumoniae	8.5	4.1	Amoxicillin	8 days	Successful
1863	41	Female	High	10.3	226907	Staphylococcus	-	8	3.7	Ceftriaxone	8 days
1864	55	Male	High	12.3	260544		Klebsiella pneumoniae	9	3.5	Ceftriaxone	6 days	Unsuccessful
1865	52	Male	High	14.1	225376		-	8.7	4.9	Amoxicillin	13 days	Unsuccessful
1866	70	Female	Low	10.6	246631		-	9.1	4.5	Amoxicillin	11 days	Unsuccessful
1867	31	Male		10.1	222307	Escherichia coli	Escherichia coli	8.8	4.1	Ceftriaxone		Unsuccessful
1868	25	Male	Low	11.9	136347	Salmonella typhi	Klebsiella pneumoniae	9.3	4.9	Amoxicillin	14 days	Successful
1869	45	Male	Low	10.6	270652	Staphylococcus	Escherichia coli	8.7	4.1	Ceftriaxone	6 days	Unsuccessful
1870	54	Female	Moderate	10.1	182700	Salmonella typhi	Escherichia coli	9.7	4.3	Amoxicillin	6 days	Successful
1871	69	Male	High	11	134200	Salmonella typhi	Klebsiella pneumoniae	9.5	4.5	Azithromycin	10 days
1872	50	Female	Moderate	14.3	198282	Staphylococcus	Escherichia coli	8.3	4.2	Ceftriaxone	15 days	Unsuccessful
1873	19	Female	High	12.1	254478	Staphylococcus	Escherichia coli	8.2	3.8	Azithromycin	12 days
1874	27	Male	Low	14.5	202101	Escherichia coli	Klebsiella pneumoniae	9.6	4.1	Ceftriaxone	6 days	Unsuccessful
1875	67	Female	Moderate	11.7	247264	Salmonella typhi	Klebsiella pneumoniae	3.8725	4.6	Ceftriaxone		Unsuccessful
1876	39	Male	Low	13.7	242459	Escherichia coli	Escherichia coli	9	4	Ceftriaxone	12 days	Unsuccessful
1877	59	Female	High	13.7	218477		Escherichia coli	9.1	4	Amoxicillin	11 days	Successful
1878	62	Female	Low	11	153088	Salmonella typhi	Escherichia coli	9.8	4.6	Amoxicillin	5 days	Unsuccessful
1879	47	Female		12	155402	Salmonella typhi	Escherichia coli	8.9	4.7	Amoxicillin		Unsuccessful
1880	63	Female		11.5	174242	Staphylococcus	-	9.3	3.8	Azithromycin	7 days	Successful
1881	29	Female	Moderate	20.8815	178039	Staphylococcus	Escherichia coli	9.5	4.6	Amoxicillin	9 days	Unsuccessful
1882	45	Male		21.3607	262761	Staphylococcus	Klebsiella pneumoniae	9.7	4.2	Amoxicillin	9 days	Unsuccessful
1883	33	Female	Moderate	11.6	269082		Escherichia coli	9.4	3.9	Azithromycin	9 days	Unsuccessful
1884	57	Male		14.7	261054	Staphylococcus	Escherichia coli	0.0215944	3.9	Azithromycin	11 days
1885	63	Male	Low	14	229818	Salmonella typhi	Klebsiella pneumoniae	8.2	4.2	Ceftriaxone	8 days	Successful
1886	42	Male	High	11.5	120681	Escherichia coli	-	8.8	4.3	Ceftriaxone	12 days	Unsuccessful
1887	58	Male	High	11.8	154557	Staphylococcus	-	8.4	4.6	Amoxicillin	5 days	Unsuccessful
1888	35	Male	High	11.3	228269		Klebsiella pneumoniae	8.1	4.2	Azithromycin		Successful
1889	64	Male		14.7	252565	Escherichia coli	Escherichia coli	8.2	3.8	Azithromycin		Successful
1890	22	Female		14.7	277963	Escherichia coli	Escherichia coli	9.9	4.3	Azithromycin	11 days	Unsuccessful
1891	67	Male	Low	10.6	276620	Escherichia coli	Klebsiella pneumoniae	10	3.7	Amoxicillin		Successful
1892	36	Female	Moderate	12	141211		-	8.4	4.5	Ceftriaxone	6 days	Successful
1893	36	Female	Low	10.7	282394	Escherichia coli	Klebsiella pneumoniae	9.5	4.7	Amoxicillin	5 days
1894	58	Female	High	11.5	165463	Escherichia coli	-	9.9	4.7	Ceftriaxone		Unsuccessful
1895	21	Female	Moderate	11.4	214135	Escherichia coli	-	8.5	4.1	Amoxicillin	7 days	Unsuccessful
1896	51	Female	Moderate	12.1	163976	Salmonella typhi	-	9.2	3.8	Amoxicillin	12 days	Successful
1897	26	Female	Moderate	11.4	222508	Escherichia coli	-	9.6	3.5	Azithromycin	15 days	Successful
1898	64	Female	Low	23.3496	274927	Staphylococcus	-	8.6	4.1	Amoxicillin	13 days	Unsuccessful
1899	25	Male	High	14.7	196015	Escherichia coli	-	9.9	3.8	Ceftriaxone	13 days	Unsuccessful
1900	55	Male	Moderate	12.2	152381	Staphylococcus	Escherichia coli	9.2	4	Ceftriaxone	10 days	Unsuccessful
1901	53	Male	Moderate	10.9	222298	Staphylococcus	Klebsiella pneumoniae	8.6	4.8	Azithromycin	13 days	Unsuccessful
1902	62	Male	Low	14.1	283827	Escherichia coli	Escherichia coli	8.4	4.4	Ceftriaxone	9 days	Unsuccessful
1903	61	Female	Moderate	10.9	185690	Staphylococcus	-	8.6	4	Amoxicillin		Successful
1904	68	Female	Low	11.3	280694	Staphylococcus	Escherichia coli	8.5	3.9	Azithromycin	14 days	Successful
1905	21	Male	Moderate	10.6	226577	Staphylococcus	-	8.8	3.9	Amoxicillin		Unsuccessful
1906	50	Male	Moderate	10.6	293648	Staphylococcus	Klebsiella pneumoniae	9.1	5	Amoxicillin	13 days	Successful
1907	70	Male	Moderate	11	290206	Escherichia coli	-	8.4	4.5	Amoxicillin	9 days	Unsuccessful
1908	43	Male	Low	11.9	293139	Staphylococcus	Escherichia coli	8.3	3.8	Ceftriaxone	7 days	Successful
1909	60	Female	Low	13.9	263736	Salmonella typhi	Klebsiella pneumoniae	8.4	3.6	Amoxicillin	9 days	Successful
1910	34	Male		12.5	215988	Escherichia coli	Escherichia coli	8.7	3.9	Ceftriaxone	11 days	Unsuccessful
1911	51	Female	Low	10.8	258485	Salmonella typhi	Escherichia coli	8	4.6	Ceftriaxone	11 days	Unsuccessful
1912	46	Male	Moderate	13.8	135292	Escherichia coli	-	9	12.5525	Azithromycin		Unsuccessful
1913	68	Female		13	168405	Escherichia coli	Escherichia coli	8.9	4.4	Azithromycin	10 days
1914	66	Female		11.2	250524	Escherichia coli	-	9	3.9	Amoxicillin	8 days	Successful
1915	41	Male	High	13.9	178364		Klebsiella pneumoniae	9.7	4.2	Amoxicillin	15 days	Unsuccessful
1916	19	Female	Low	12.1	128224	Staphylococcus	Escherichia coli	9	4.9	Amoxicillin	15 days	Successful
1917	33	Male	Low	13.8	264150	Salmonella typhi	Escherichia coli	8.9	4.2	Amoxicillin	8 days	Unsuccessful
1918	61	Male	High	14	251573	Salmonella typhi	Escherichia coli	9.5	3.7	Ceftriaxone	13 days	Unsuccessful
1919	32	Male	Low	12	166094	Salmonella typhi	Escherichia coli	9.5	4.1	Amoxicillin	7 days	Unsuccessful
1920	24	Male	Moderate	13.6	145376	Escherichia coli	-	8.3	4.5	Amoxicillin	9 days	Successful
1921	35	Female	Low	13.6	224323	Salmonella typhi	Klebsiella pneumoniae	9.4	4.7	Amoxicillin	5 days	Successful
1922	65	Female	Moderate	12.8	200217	Salmonella typhi	-	9	5	Azithromycin	12 days	Unsuccessful
1923	33	Male	Low	10.9	297825	Staphylococcus	Klebsiella pneumoniae	8.4	4.9	Ceftriaxone	6 days	Unsuccessful
1924	21	Male	Low	13.7	234102		Escherichia coli	8.9	12.5582	Amoxicillin	5 days	Unsuccessful
1925	36	Male	High	12	186476	Salmonella typhi	-	8.6	4	Azithromycin	10 days	Unsuccessful
1926	50	Female	High	10.9	226451	Escherichia coli	Klebsiella pneumoniae	8.7	4.6	Azithromycin	14 days
1927	21	Male	Low	10.4	174021	Staphylococcus	-	8.6	4.1	Ceftriaxone	9 days	Unsuccessful
1928	49	Male	High	14.7	285788	Salmonella typhi	-	8.2	4.1	Azithromycin		Successful
1929	47	Male	Low	11.7	274681	Salmonella typhi	-	8.6	3.8	Azithromycin	14 days	Successful
1930	18	Female	Moderate	13.5	223949	Staphylococcus	-	9.4	4.4	Azithromycin	12 days	Unsuccessful
1931	30	Male	Low	12.9	166858	Escherichia coli	-	9.1	4.7	Amoxicillin	10 days	Unsuccessful
1932	18	Female	Low	10.9	188457		Klebsiella pneumoniae	8.8	3.7	Azithromycin	13 days	Successful
1933	46	Male	High	11.3	233748	Staphylococcus	Escherichia coli	9.6	4.3	Azithromycin	15 days	Unsuccessful
1934	58	Female	High	11	139726		Klebsiella pneumoniae	8.2	4.5	Ceftriaxone		Unsuccessful
1935	46	Female	Low	11.7	292432	Salmonella typhi	Escherichia coli	8.4	4.9	Ceftriaxone	14 days	Unsuccessful
1936	67	Male		13.9	242921	Salmonella typhi	Escherichia coli	9.4	3.8	Amoxicillin	5 days	Unsuccessful
1937	55	Female	Low	11.6	241507	Escherichia coli	Klebsiella pneumoniae	8.9	4.6	Azithromycin	12 days
1938	32	Male	Low	14.2	160244		Escherichia coli	8.9	3.7	Azithromycin		Unsuccessful
1939	46	Female	Moderate	14.8	277780	Escherichia coli	-	8.4	4.6	Amoxicillin	14 days	Unsuccessful
1940	32	Male	High	10.4	235876	Staphylococcus	Klebsiella pneumoniae	8.6	4.1	Azithromycin	14 days	Successful
1941	40	Female	Low	13.8	171420	Staphylococcus	-	9.5	4.3	Ceftriaxone	8 days	Successful
1942	32	Male	High	13.4	224017	Escherichia coli	Escherichia coli	9.6	4	Amoxicillin	9 days	Unsuccessful
1943	38	Male	Moderate	10.2	122498	Staphylococcus	-	9.1	4.6	Ceftriaxone	12 days	Unsuccessful
1944	68	Male	Low	10.5	142428	Staphylococcus	Escherichia coli	8.6	4.2	Amoxicillin	8 days	Unsuccessful
1945	49	Female	Moderate	12.6	227175	Escherichia coli	Escherichia coli	8.1	4	Ceftriaxone	9 days	Unsuccessful
1946	40	Female	Low	11.1	177798		Klebsiella pneumoniae	9.4	4.7	Amoxicillin		Unsuccessful
1947	35	Male	Moderate	22.7575	131020	Salmonella typhi	Escherichia coli	8.4	3.6	Azithromycin	5 days	Successful
1948	23	Female	High	10.8	297073	Salmonella typhi	Klebsiella pneumoniae	8.1	4.3	Amoxicillin	7 days	Successful
1949	65	Male		11.5	237296	Escherichia coli	Klebsiella pneumoniae	9.9	4.8	Amoxicillin	13 days	Successful
1950	66	Male	Low	10.3	171858	Salmonella typhi	Klebsiella pneumoniae	9.6	4.9	Ceftriaxone	5 days	Successful
1951	21	Male	Low	14.5	145663	Escherichia coli	Klebsiella pneumoniae	9.5	4.4	Amoxicillin	12 days	Successful
1952	23	Male	Moderate	14.6	192384	Staphylococcus	Escherichia coli	9.2	4.5	Azithromycin	5 days	Unsuccessful
1953	42	Male	High	14.4	134382		-	8.7	3.7	Ceftriaxone	9 days	Successful
1954	42	Male	High	12.9	174928	Salmonella typhi	-	9.4	4.7	Ceftriaxone	12 days	Successful
1955	23	Female	High	13.2	152380	Escherichia coli	-	9.9	4.6	Ceftriaxone	15 days	Unsuccessful
1956	48	Female		20.0012	207266	Salmonella typhi	Klebsiella pneumoniae	8.7	3.9	Ceftriaxone		Successful
1957	43	Female	Low	14.2	166308	Salmonella typhi	-	8.5	3.6	Azithromycin	8 days
1958	36	Male	High	14.9	270984	Escherichia coli	-	9.5	3.7	Amoxicillin	15 days	Unsuccessful
1959	44	Female	High	21.9202	178327		Klebsiella pneumoniae	8.1	3.6	Ceftriaxone	6 days	Successful
1960	64	Female	Moderate	12.1	188483	Escherichia coli	-	9.7	4.2	Ceftriaxone	13 days	Successful
1961	18	Male	Low	11.4	258530	Staphylococcus	Escherichia coli	8.9	4.3	Azithromycin	7 days	Successful
1962	18	Male	Moderate	13.9	136774	Escherichia coli	-	9.8	5	Amoxicillin	8 days	Successful
1963	31	Female	Moderate	14.9	202641	Escherichia coli	Escherichia coli	9.6	3.7	Ceftriaxone	8 days	Unsuccessful
1964	20	Male	Moderate	10.5	160320		Klebsiella pneumoniae	8.7	4.7	Azithromycin	10 days	Successful
1965	39	Female	High	14.7	245738	Escherichia coli	Klebsiella pneumoniae	9.9	4	Azithromycin	14 days	Unsuccessful
1966	55	Male	Low	10.8	175100	Escherichia coli	Escherichia coli	9	4.7	Azithromycin	15 days
1967	24	Female	Moderate	13.4	270002	Salmonella typhi	Escherichia coli	8.7	4.9	Azithromycin	12 days	Successful
1968	54	Female	High	14.7	221510	Escherichia coli	Escherichia coli	8.5	4.9	Azithromycin	9 days
1969	59	Male	Low	11	279431	Staphylococcus	-	9.7	4.7	Amoxicillin		Successful
1970	22	Female	Moderate	12.4	140498	Escherichia coli	-	8.7	5	Azithromycin	14 days	Successful
1971	36	Male	Low	10.2	174250	Staphylococcus	Escherichia coli	8.8	4.7	Ceftriaxone	6 days	Successful
1972	68	Male	High	12.2	198767	Salmonella typhi	Klebsiella pneumoniae	8.1	4.1	Ceftriaxone	14 days	Unsuccessful
1973	56	Female	High	14.8	198377	Salmonella typhi	Klebsiella pneumoniae	8.1	4.2	Amoxicillin	10 days	Unsuccessful
1974	30	Male	Moderate	10.5	163435		-	9.2	4.6	Amoxicillin	5 days	Successful
1975	52	Male	High	12.6	179472	Staphylococcus	Klebsiella pneumoniae	9	4.7	Azithromycin	12 days	Unsuccessful
1976	53	Male	Low	21.2606	125629		Escherichia coli	8.6	4.9	Amoxicillin	6 days	Unsuccessful
1977	27	Male	Moderate	10.2	121845	Salmonella typhi	-	8.1	4.7	Azithromycin
1978	33	Male	High	12.4	227708	Escherichia coli	-	9.7	4.8	Azithromycin	13 days	Unsuccessful
1979	29	Female	High	14.1	286194	Escherichia coli	Klebsiella pneumoniae	9.2	3.7	Ceftriaxone	7 days	Successful
1980	53	Male	High	13.8	276211		-	7.35199	4.6	Amoxicillin	9 days	Successful
1981	53	Female	High	13.7	238248	Salmonella typhi	Klebsiella pneumoniae	8.5	4.1	Ceftriaxone	7 days	Unsuccessful
1982	30	Female	Low	12.2	150640		-	8.9	3.8	Azithromycin	12 days	Successful
1983	20	Male	Moderate	14.9	176456		Escherichia coli	8.4	4.8	Ceftriaxone		Unsuccessful
1984	58	Male	Low	10.2	191834	Staphylococcus	Klebsiella pneumoniae	9.2	4.2	Ceftriaxone	14 days	Unsuccessful
1985	45	Female	Low	24.2601	223823		Klebsiella pneumoniae	9.1	4.7	Azithromycin	11 days	Successful
1986	47	Male	Moderate	10.5	296049	Staphylococcus	Klebsiella pneumoniae	9.6	4.8	Azithromycin	7 days	Unsuccessful
1987	51	Male	Low	11.5	299719	Salmonella typhi	-	9.2	4.8	Amoxicillin	11 days	Unsuccessful
1988	55	Female	Moderate	23.1523	171116	Salmonella typhi	-	8.6	3.8	Azithromycin		Unsuccessful
1989	50	Male	Moderate	12	262919	Staphylococcus	-	9	3.9	Azithromycin	14 days	Successful
1990	33	Female	High	11	183052	Escherichia coli	Escherichia coli	8.6	4.8	Azithromycin	5 days	Unsuccessful
1991	35	Female	Low	12.1	290764	Staphylococcus	Klebsiella pneumoniae	9.7	3.6	Azithromycin	13 days	Successful
1992	35	Male	Low	12.7	132392	Salmonella typhi	Escherichia coli	8.6	11.538	Amoxicillin	13 days	Unsuccessful
1993	32	Female	Moderate	13.6	177667		Klebsiella pneumoniae	8.3	3.5	Azithromycin	11 days	Unsuccessful
1994	28	Female	Moderate	10.4	181154	Staphylococcus	Klebsiella pneumoniae	9.7	14.5201	Amoxicillin	6 days	Unsuccessful
1995	56	Female	Moderate	10.2	244228	Staphylococcus	Escherichia coli	9.5	4.6	Azithromycin	7 days	Unsuccessful
1996	31	Female	Low	14.9	239852	Staphylococcus	-	8.8	4.2	Amoxicillin	15 days	Successful
1997	27	Female	Low	14.2	259369	Staphylococcus	Klebsiella pneumoniae	9.2	4.4	Azithromycin	8 days	Successful
1998	51	Female	High	13	137143	Salmonella typhi	-	9.6	4.4	Ceftriaxone		Successful
1999	19	Female	Moderate	10.7	281796	Staphylococcus	Escherichia coli	8.5	4.9	Azithromycin	14 days	Successful
[truncated: 3,761 more rows]

## Sheet: Cleaned_Dataset
Patient ID	Age	Gender	Symptoms Severity	Hemoglobin (g/dL)	Platelet Count	Blood Culture Bacteria	Urine Culture Bacteria	Calcium (mg/dL)	Potassium (mmol/L)	Current Medication	Treatment Duration	Treatment Outcome
2	48	1	Moderate	12.3	208128	Salmonella typhi	-	8.3	4.3	Ceftriaxone	5	1
3	33	1	High	10.7	251028	Escherichia coli	-	10	3.8	Azithromycin	15	0
4	56	1	High	14.9	157787	Salmonella typhi	Klebsiella pneumoniae	9.4	3.7	Ceftriaxone	13	1
6	19	0	Low	12.8	264479	Unknown	Klebsiella pneumoniae	8.7	4.9	Amoxicillin	13	1
7	55	1	Low	14.9	178364	Escherichia coli	-	9.1	4.7	Ceftriaxone	10	1
8	70	1	Unknown	14.8	200389	Escherichia coli	Escherichia coli	8.7	4.2	Amoxicillin	6	0
9	28	0	Moderate	14.7	250223	Staphylococcus	-	9.6	4.1	Ceftriaxone	5	1
10	24	1	Moderate	13.2	162206	Escherichia coli	Klebsiella pneumoniae	9.3	4.2	Ceftriaxone	6	1
11	24	1	Low	13.7	272673	Salmonella typhi	-	8.2	4.2	Azithromycin	11	1
12	64	1	Moderate	13.8	168887	Staphylococcus	Escherichia coli	8.7	4.9	Azithromycin	8	1
15	23	0	High	12.8	175829	Escherichia coli	Escherichia coli	8.5	5	Ceftriaxone	13	1
16	23	0	High	13.7	268949	Staphylococcus	Escherichia coli	9.3	4.8	Ceftriaxone	15	0
17	50	0	Moderate	14.4	282514	Salmonella typhi	Escherichia coli	9.7	3.6	Amoxicillin	9	1
18	25	1	High	14.9	280195	Staphylococcus	Escherichia coli	8.6	4.9	Azithromycin	10	1
19	48	1	High	12.1	233494	Salmonella typhi	-	8.4	4.9	Ceftriaxone	10	0
20	60	0	Low	11.8	145210	Escherichia coli	Klebsiella pneumoniae	8	4.2	Azithromycin	10	0
21	32	0	Unknown	10.3	269533	Staphylococcus	-	10	3.7	Amoxicillin	10	0
22	20	1	Low	14.2	232404	Staphylococcus	Escherichia coli	9.3	3.8	Ceftriaxone	7	1
23	48	1	High	13.2	130876	Unknown	-	8.3	4.4	Ceftriaxone	15	1
24	53	1	Low	12.3	196866	Staphylococcus	-	8.2	3.7	Ceftriaxone	14	0
25	29	0	Low	11.5	226715	Escherichia coli	Escherichia coli	8.4	4.2	Amoxicillin	10	0
26	21	1	Moderate	10.9	147819	Unknown	Escherichia coli	8.8	4.5	Azithromycin	13	1
27	31	1	Low	10.1	177467	Unknown	Escherichia coli	9.2	4.6	Ceftriaxone	12	0
28	64	0	Low	12.8	186709	Escherichia coli	Klebsiella pneumoniae	8.8	4.7	Amoxicillin	15	1
29	63	0	High	11.3	138504	Escherichia coli	-	8	3.7	Azithromycin	15	1
30	63	0	Moderate	13.4	150384	Staphylococcus	Klebsiella pneumoniae	9.8	4	Ceftriaxone	5	0
31	34	0	High	13.8	139590	Escherichia coli	Escherichia coli	8.5	4.4	Amoxicillin	6	0
32	46	1	Low	11.3	154803	Escherichia coli	-	8.2	4.6	Ceftriaxone	8	1
33	41	0	High	14.6	231163	Salmonella typhi	Klebsiella pneumoniae	8.4	4	Ceftriaxone	11	1
34	53	1	High	13.8	254835	Escherichia coli	Escherichia coli	8.4	4.9	Ceftriaxone	8	1
35	52	1	Moderate	14	137039	Escherichia coli	Escherichia coli	8.6	3.9	Azithromycin	13	0
36	48	0	Unknown	12.1	213106	Escherichia coli	-	8.7	4.4	Ceftriaxone	14	0
37	34	0	Moderate	10.4	227434	Staphylococcus	Klebsiella pneumoniae	8.9	4.2	Azithromycin	6	1
38	55	1	High	15	191311	Salmonella typhi	Escherichia coli	9	4.7	Ceftriaxone	10	1
39	55	1	Low	12.1	190759	Escherichia coli	Escherichia coli	8.8	3.9	Ceftriaxone	10	0
41	68	1	Low	13.4	240767	Unknown	Klebsiella pneumoniae	9	4.4	Ceftriaxone	6	1
42	58	1	Moderate	12	179443	Escherichia coli	Escherichia coli	9.5	4.1	Ceftriaxone	9	1
43	51	0	Moderate	11.7	273730	Escherichia coli	Klebsiella pneumoniae	9.3	3.8	Azithromycin	6	1
44	46	0	Moderate	11.8	178595	Staphylococcus	Escherichia coli	8.3	3.6	Azithromycin	10	1
45	44	0	Moderate	14.6	211337	Escherichia coli	Escherichia coli	8.4	3.7	Amoxicillin	13	0
47	54	1	Moderate	11	266999	Staphylococcus	-	8.3	4.9	Azithromycin	5	0
49	68	1	Low	12.8	124105	Salmonella typhi	Klebsiella pneumoniae	8.4	4.8	Azithromycin	12	0
50	60	0	Moderate	13.9	165846	Salmonella typhi	Escherichia coli	9.4	5	Azithromycin	6	1
51	41	0	Low	14.6	132423	Salmonella typhi	Klebsiella pneumoniae	9.3	4.8	Ceftriaxone	6	1
52	49	1	Low	10.4	203504	Staphylococcus	Klebsiella pneumoniae	8.7	4.8	Amoxicillin	14	0
53	25	0	Low	10.7	135912	Escherichia coli	Escherichia coli	9.5	3.7	Amoxicillin	10	1
54	64	1	Low	11.8	218056	Escherichia coli	-	8.6	4.3	Azithromycin	14	1
56	59	0	Low	12.7	133464	Escherichia coli	Escherichia coli	9.4	3.7	Amoxicillin	13	1
57	40	1	High	10.8	143215	Staphylococcus	Escherichia coli	9	3.8	Amoxicillin	7	0
58	31	0	Low	13.3	169281	Escherichia coli	Escherichia coli	9.9	4	Ceftriaxone	10	0
59	58	0	Low	12.8	226660	Escherichia coli	Klebsiella pneumoniae	9.1	3.6	Azithromycin	7	1
60	40	1	High	14	240563	Escherichia coli	Klebsiella pneumoniae	8	4.6	Ceftriaxone	11	0
61	70	0	High	14.2	141495	Salmonella typhi	Escherichia coli	9.1	4.4	Amoxicillin	9	1
62	61	0	Moderate	11.6	139761	Staphylococcus	Klebsiella pneumoniae	9.4	3.8	Azithromycin	13	1
64	22	1	Unknown	11.3	298257	Salmonella typhi	Escherichia coli	9.9	4	Amoxicillin	9	0
65	39	1	High	11.3	233052	Salmonella typhi	Escherichia coli	9	4	Amoxicillin	9	1
66	49	1	High	11.8	157731	Unknown	Escherichia coli	9.2	4.9	Ceftriaxone	9	0
67	49	0	High	12	257617	Escherichia coli	Klebsiella pneumoniae	9.9	4.4	Azithromycin	10	0
68	35	0	Moderate	12.8	202773	Salmonella typhi	Klebsiella pneumoniae	8.7	3.8	Amoxicillin	7	0
70	34	1	Low	11	299040	Staphylococcus	-	9.9	4	Ceftriaxone	12	1
71	43	0	Moderate	10.7	197970	Escherichia coli	Escherichia coli	8.6	4.7	Amoxicillin	12	1
73	60	0	Low	10.6	173041	Unknown	-	9.8	4.2	Azithromycin	6	0
74	37	0	High	13.3	296502	Escherichia coli	Escherichia coli	8.2	4.5	Ceftriaxone	10	0
75	38	0	Low	12.8	126804	Staphylococcus	Klebsiella pneumoniae	9.4	3.9	Ceftriaxone	6	0
76	37	1	Low	11.7	153602	Staphylococcus	Escherichia coli	8.3	4.6	Ceftriaxone	11	0
78	53	1	Low	12.1	158382	Salmonella typhi	-	8.5	3.7	Azithromycin	10	1
81	42	0	Moderate	11.8	241035	Unknown	Klebsiella pneumoniae	5.93871	4.8	Ceftriaxone	6	0
83	53	1	Low	14.1	282754	Staphylococcus	-	8	5	Ceftriaxone	8	1
84	38	1	Moderate	12.7	222301	Staphylococcus	Klebsiella pneumoniae	9.4	3.7	Ceftriaxone	14	1
85	53	1	Moderate	13.9	206539	Salmonella typhi	-	9.7	4.5	Ceftriaxone	13	1
86	59	1	Moderate	13.5	247444	Escherichia coli	Klebsiella pneumoniae	9.4	3.5	Amoxicillin	12	0
87	67	1	Moderate	13.2	143442	Staphylococcus	Escherichia coli	9.6	4.7	Azithromycin	6	0
88	42	1	Unknown	14	285053	Staphylococcus	Escherichia coli	9.1	4.3	Amoxicillin	6	0
91	42	1	Low	11.3	175743	Unknown	-	8.9	4.5	Amoxicillin	10	0
93	25	0	Low	13.2	257244	Salmonella typhi	Klebsiella pneumoniae	9	4.6	Amoxicillin	13	1
94	21	0	High	14.2	180288	Salmonella typhi	-	9.1	3.5	Amoxicillin	10	0
95	32	0	High	13.1	125605	Escherichia coli	-	8.3	4.2	Amoxicillin	10	1
97	70	1	High	13.2	240427	Salmonella typhi	Escherichia coli	9.6	6.43598	Amoxicillin	8	1
98	61	1	High	10.2	261628	Salmonella typhi	-	8.1	4	Azithromycin	12	1
99	63	1	Low	13.1	255927	Salmonella typhi	Escherichia coli	9.5	4.5	Amoxicillin	15	1
100	35	1	Moderate	14.4	299799	Staphylococcus	Escherichia coli	9.7	4.8	Amoxicillin	7	1
101	38	0	Low	13.9	293212	Escherichia coli	Klebsiella pneumoniae	9.2	3.8	Azithromycin	10	1
102	51	0	Low	14.8	128204	Salmonella typhi	Escherichia coli	8.8	4.8	Azithromycin	13	1
103	59	0	Low	13.8	176029	Unknown	-	9.9	4.1	Azithromycin	8	1
104	28	0	Low	10.9	232128	Salmonella typhi	Escherichia coli	8.3	4.5	Amoxicillin	12	0
105	53	1	High	14.5	138711	Staphylococcus	-	9.4	4.7	Azithromycin	10	1
108	20	1	Low	14.4	212938	Unknown	Escherichia coli	8.8	3.8	Amoxicillin	11	0
109	29	0	Moderate	10.2	281529	Staphylococcus	Escherichia coli	9.4	3.7	Amoxicillin	15	1
110	68	0	Low	12.3	212174	Staphylococcus	Escherichia coli	8.2	3.8	Azithromycin	15	1
111	55	0	High	14.4	241787	Escherichia coli	Escherichia coli	8.5	4.6	Ceftriaxone	14	0
112	38	1	Moderate	13.5	210954	Salmonella typhi	Escherichia coli	9.3	4.4	Azithromycin	10	0
114	47	0	High	11.1	228631	Unknown	Klebsiella pneumoniae	9.3	3.9	Amoxicillin	10	0
115	50	1	Moderate	10.3	227431	Staphylococcus	-	9.9	4.1	Amoxicillin	13	0
116	59	0	High	13.9	275815	Escherichia coli	Escherichia coli	9.6	4.1	Ceftriaxone	9	1
117	53	1	High	14.6	128488	Escherichia coli	Klebsiella pneumoniae	9.8	4.7	Azithromycin	9	0
118	32	1	Low	10.5	256889	Staphylococcus	Klebsiella pneumoniae	9.7	4.2	Amoxicillin	6	1
119	29	1	Unknown	12.3	169752	Staphylococcus	-	9.7	3.5	Amoxicillin	5	0
120	20	1	Low	13.8	283791	Staphylococcus	-	9.3	4.1	Azithromycin	13	0
122	33	0	Low	11	141738	Escherichia coli	Klebsiella pneumoniae	13.4874	4.7	Ceftriaxone	5	0
123	18	0	Moderate	11.7	228923	Salmonella typhi	Escherichia coli	8.7	4.2	Azithromycin	13	0
124	65	1	High	11.4	153265	Salmonella typhi	Klebsiella pneumoniae	9.5	4.8	Amoxicillin	10	1
126	24	0	High	13.8	233659	Salmonella typhi	Escherichia coli	9.6	4.3	Ceftriaxone	8	1
127	25	1	High	10.3	150715	Salmonella typhi	-	8.1	4.6	Amoxicillin	11	1
128	31	1	Moderate	11.6	203732	Unknown	Klebsiella pneumoniae	8	3.9	Ceftriaxone	11	1
129	58	0	Moderate	12.1	155222	Unknown	Escherichia coli	8.5	4.1	Azithromycin	10	0
131	60	1	Low	12	193271	Salmonella typhi	Klebsiella pneumoniae	8.5	3.9	Amoxicillin	14	0
132	32	0	High	12.8	217500	Salmonella typhi	Escherichia coli	8.8	4.8	Ceftriaxone	10	0
134	34	0	High	12.3	207345	Escherichia coli	-	8.7	3.5	Azithromycin	12	0
136	55	1	Low	11.1	232215	Staphylococcus	Klebsiella pneumoniae	8	4.7	Azithromycin	8	1
137	68	0	Unknown	13.9	173171	Escherichia coli	Escherichia coli	8.7	4.1	Ceftriaxone	10	1
138	53	0	Moderate	14.2	241424	Salmonella typhi	Escherichia coli	9.2	4.8	Azithromycin	10	1
139	41	1	Low	11.1	275734	Salmonella typhi	Klebsiella pneumoniae	9.1	4.7	Amoxicillin	8	1
141	30	0	High	11.9	292256	Staphylococcus	Klebsiella pneumoniae	9	3.8	Azithromycin	8	0
142	22	1	High	12	130911	Staphylococcus	Klebsiella pneumoniae	8.8	4.8	Amoxicillin	8	1
146	37	1	Low	14.6	279103	Escherichia coli	Escherichia coli	9.5	4.3	Amoxicillin	11	0
148	68	0	High	10.8	275083	Salmonella typhi	Escherichia coli	9.6	4.7	Ceftriaxone	14	1
149	45	0	Moderate	10.9	148417	Unknown	-	10	4.1	Amoxicillin	9	0
150	40	1	Moderate	13.2	296947	Staphylococcus	Escherichia coli	9.7	4.7	Amoxicillin	10	0
152	29	0	Low	11.7	257674	Staphylococcus	-	8.3	4.2	Amoxicillin	8	1
153	22	0	High	10.2	171452	Escherichia coli	Klebsiella pneumoniae	8.4	3.7	Ceftriaxone	10	1
155	36	1	High	10.8	219905	Escherichia coli	Klebsiella pneumoniae	9.1	4.8	Ceftriaxone	6	0
157	55	1	Low	15	163088	Salmonella typhi	Escherichia coli	14.4297	4.7	Azithromycin	10	1
158	70	1	Low	14	283006	Staphylococcus	Klebsiella pneumoniae	9.3	6.34459	Azithromycin	8	0
159	32	1	High	14.6	285586	Salmonella typhi	Escherichia coli	9.6	4.7	Ceftriaxone	7	0
160	20	1	Moderate	12.8	251961	Staphylococcus	Escherichia coli	8.6	4.5	Azithromycin	11	1
162	46	0	High	11.6	154095	Escherichia coli	Klebsiella pneumoniae	9	5	Ceftriaxone	12	1
163	44	0	Low	14.9	237458	Staphylococcus	-	9	4.9	Azithromycin	13	0
164	34	1	Moderate	12.1	201587	Staphylococcus	Escherichia coli	9.6	4.5	Ceftriaxone	10	1
165	46	0	Low	14.5	212879	Unknown	-	8.8	4.9	Amoxicillin	10	0
166	23	0	Low	14	129476	Staphylococcus	Escherichia coli	9	5	Azithromycin	13	1
170	24	0	Moderate	14.7	203401	Salmonella typhi	-	8	3.8	Ceftriaxone	14	0
171	53	1	Unknown	14.6	212127	Salmonella typhi	Escherichia coli	9.8	4	Amoxicillin	13	0
173	59	0	High	10	190527	Escherichia coli	Escherichia coli	9.5	4.1	Amoxicillin	8	1
174	42	0	Unknown	14.7	298403	Salmonella typhi	-	8.4	4.7	Amoxicillin	6	1
175	66	1	Low	12.2	127651	Staphylococcus	Escherichia coli	8.4	3.5	Azithromycin	10	1
176	32	1	High	10.5	289323	Staphylococcus	-	9.7	4.6	Azithromycin	15	1
177	70	1	Low	14.5	251881	Staphylococcus	Escherichia coli	8.6	4.3	Ceftriaxone	6	1
178	52	0	Moderate	13.2	165120	Staphylococcus	-	9.5	4.4	Azithromycin	12	1
179	42	1	High	11.4	225541	Staphylococcus	Escherichia coli	9.7	4.9	Amoxicillin	14	1
180	18	1	Unknown	12.4	207917	Salmonella typhi	Escherichia coli	9.3	4	Azithromycin	10	1
181	46	1	Low	11.2	240018	Staphylococcus	Klebsiella pneumoniae	8.4	3.8	Azithromycin	12	0
182	49	0	High	13.8	204987	Staphylococcus	Klebsiella pneumoniae	8.3	4.4	Azithromycin	5	1
183	66	1	Low	14.4	217134	Salmonella typhi	Escherichia coli	9	3.6	Azithromycin	9	1
185	29	0	Moderate	10.2	269063	Unknown	-	8.4	4.1	Ceftriaxone	5	1
186	47	1	Low	13.1	198078	Escherichia coli	-	9	4.6	Amoxicillin	10	0
187	36	1	Low	11.1	224202	Salmonella typhi	-	8.8	3.9	Azithromycin	15	1
188	35	0	Low	14.4	233912	Staphylococcus	-	8.4	3.6	Azithromycin	8	1
189	24	1	Moderate	11	138251	Salmonella typhi	-	9.9	4.6	Azithromycin	5	1
190	26	1	Moderate	13.7	159499	Escherichia coli	-	10	4.5	Ceftriaxone	5	0
191	48	1	Unknown	14.7	120593	Escherichia coli	Klebsiella pneumoniae	8.1	3.9	Amoxicillin	7	0
195	21	1	Unknown	14.5	182597	Unknown	Klebsiella pneumoniae	8.4	4.5	Azithromycin	7	0
196	41	1	Unknown	10.5	153282	Salmonella typhi	Escherichia coli	9.8	3.9	Amoxicillin	9	1
197	22	1	Moderate	12.2	170104	Staphylococcus	Escherichia coli	8.7	4.1	Amoxicillin	10	1
198	24	1	Unknown	13.5	172544	Staphylococcus	-	9.9	4.1	Amoxicillin	13	0
199	35	0	Low	12.4	229907	Salmonella typhi	Escherichia coli	9.9	4.4	Azithromycin	12	1
200	51	0	Moderate	13.6	289899	Escherichia coli	Klebsiella pneumoniae	9.5	4.6	Amoxicillin	6	1
201	48	1	Moderate	10.9	282723	Escherichia coli	Escherichia coli	9.6	3.8	Azithromycin	13	1
202	50	0	High	11.5	178069	Salmonella typhi	Escherichia coli	8.4	4.7	Azithromycin	6	1
205	57	0	High	10.3	196319	Escherichia coli	Klebsiella pneumoniae	8.1	4.1	Azithromycin	6	0
206	69	1	High	14.3	234261	Staphylococcus	Klebsiella pneumoniae	9.7	4.1	Amoxicillin	7	0
207	60	0	Moderate	10.6	256250	Staphylococcus	Escherichia coli	8.1	4.9	Azithromycin	10	0
209	29	1	Moderate	11	236887	Unknown	-	8.6	4.7	Ceftriaxone	7	1
210	57	1	High	11.2	152117	Escherichia coli	Escherichia coli	9.3	4.2	Azithromycin	15	1
213	51	0	Low	13.7	175624	Escherichia coli	Escherichia coli	8.1	3.6	Ceftriaxone	9	1
215	54	0	Unknown	10.7	208888	Escherichia coli	-	9.7	4	Amoxicillin	10	1
216	64	0	Moderate	13.6	268625	Escherichia coli	-	9.6	3.6	Amoxicillin	8	0
217	21	0	High	10.4	223413	Salmonella typhi	Escherichia coli	9.2	4.7	Amoxicillin	13	1
218	47	0	High	10	244392	Staphylococcus	Escherichia coli	8.4	5	Ceftriaxone	12	0
219	31	1	Low	12.9	167056	Unknown	-	8.9	4.3	Amoxicillin	10	0
220	37	0	Moderate	13.4	220988	Staphylococcus	Klebsiella pneumoniae	9.7	4.8	Amoxicillin	14	1
221	63	1	Moderate	11.2	270096	Escherichia coli	Escherichia coli	8.7	4.5	Ceftriaxone	12	1
222	49	1	Moderate	14.6	139074	Escherichia coli	Escherichia coli	8.9	4.5	Amoxicillin	10	1
223	33	1	Low	10.3	212043	Escherichia coli	Escherichia coli	9.4	3.9	Ceftriaxone	8	0
224	22	1	Low	10.3	176742	Salmonella typhi	Klebsiella pneumoniae	8.8	4.8	Amoxicillin	15	1
225	31	0	Moderate	12	265666	Unknown	Klebsiella pneumoniae	9	4.8	Amoxicillin	13	1
227	65	0	Low	11.5	264097	Escherichia coli	Escherichia coli	8.3	4.5	Amoxicillin	14	1
228	27	0	Low	12.3	184811	Staphylococcus	Klebsiella pneumoniae	9.8	4.5	Amoxicillin	13	0
229	23	1	Low	13.8	194376	Unknown	Escherichia coli	9.4	4.7	Ceftriaxone	9	1
230	62	1	Low	12.6	157204	Staphylococcus	Klebsiella pneumoniae	9	4.1	Azithromycin	10	0
232	40	1	Low	11.9	191388	Unknown	-	8.9	4.4	Amoxicillin	10	1
233	28	1	Moderate	13.7	247281	Staphylococcus	-	8.8	4.1	Azithromycin	13	1
234	23	0	Moderate	14	195962	Escherichia coli	Escherichia coli	8.5	4.8	Amoxicillin	6	1
236	35	1	Unknown	11.1	232301	Escherichia coli	Klebsiella pneumoniae	9.2	3.7	Azithromycin	10	0
237	63	0	Low	14.5	242715	Escherichia coli	Escherichia coli	9.4	4.9	Amoxicillin	12	0
238	69	0	Moderate	11.7	200188	Unknown	-	9.5	4.5	Azithromycin	11	1
239	50	1	Low	12.6	171477	Staphylococcus	Klebsiella pneumoniae	9.9	4.5	Ceftriaxone	10	1
240	54	1	High	12.4	187155	Staphylococcus	Klebsiella pneumoniae	9	3.6	Ceftriaxone	8	0
241	70	0	High	13	237778	Staphylococcus	Klebsiella pneumoniae	9.6	4.8	Amoxicillin	5	1
242	38	0	High	14.5	161744	Staphylococcus	Klebsiella pneumoniae	9.9	3.8	Azithromycin	15	1
244	32	1	Unknown	11.8	271383	Unknown	-	8.7	4.1	Amoxicillin	6	1
245	69	0	High	12.6	289018	Escherichia coli	Escherichia coli	9.2	3.6	Amoxicillin	5	1
247	54	1	High	12.4	197608	Escherichia coli	Klebsiella pneumoniae	8.4	4	Ceftriaxone	11	0
248	19	1	Unknown	12.6	252629	Salmonella typhi	Escherichia coli	9.1	3.9	Ceftriaxone	9	0
249	61	1	High	10.9	221440	Staphylococcus	Escherichia coli	9.2	4.9	Amoxicillin	7	0
250	69	1	Low	14.9	271235	Staphylococcus	Escherichia coli	9.8	3.6	Azithromycin	12	0
251	30	0	Low	10.9	166253	Staphylococcus	Klebsiella pneumoniae	9	3.6	Amoxicillin	10	0
252	59	0	Low	12.3	164755	Unknown	Escherichia coli	8.2	4.8	Ceftriaxone	15	0
253	58	1	Moderate	13	218991	Staphylococcus	Klebsiella pneumoniae	8.1	4.2	Ceftriaxone	5	0
254	24	1	High	14.3	182136	Escherichia coli	Klebsiella pneumoniae	9.7	3.9	Amoxicillin	10	0
255	23	0	Moderate	11.1	195391	Escherichia coli	-	8.3	4.9	Ceftriaxone	5	1
256	31	0	Low	10.6	251934	Unknown	Escherichia coli	9.8	4.1	Azithromycin	8	0
257	44	1	Low	11	269761	Unknown	Klebsiella pneumoniae	8.3	4	Ceftriaxone	5	1
258	43	1	Low	10.4	162860	Staphylococcus	Escherichia coli	9.5	4	Ceftriaxone	8	1
259	29	1	High	12.7	184020	Salmonella typhi	Klebsiella pneumoniae	8.3	3.6	Amoxicillin	8	1
260	41	0	Low	14.5	267185	Staphylococcus	Klebsiella pneumoniae	8.8	3.9	Ceftriaxone	8	1
262	24	1	Low	11.1	290878	Unknown	Escherichia coli	13.8013	4.7	Amoxicillin	8	0
263	64	1	Low	12.6	212644	Salmonella typhi	Klebsiella pneumoniae	9.9	4.6	Azithromycin	12	0
265	22	0	Moderate	10.1	172574	Unknown	Klebsiella pneumoniae	8.4	4.6	Amoxicillin	10	0
266	41	0	Moderate	14.2	175143	Unknown	-	8.2	4.1	Azithromycin	7	1
267	37	0	Unknown	13.6	272076	Staphylococcus	Klebsiella pneumoniae	8.8	3.5	Azithromycin	13	1
268	36	0	Low	13.1	195874	Staphylococcus	-	9	4	Ceftriaxone	10	0
270	25	0	Unknown	10.2	232223	Escherichia coli	Escherichia coli	9.2	5	Ceftriaxone	13	1
271	31	1	Moderate	13.8	297910	Escherichia coli	Klebsiella pneumoniae	9.2	4.3	Azithromycin	8	1
272	28	0	Low	11.3	139608	Escherichia coli	-	8.7	3.9	Ceftriaxone	12	0
273	57	0	Low	14	206089	Escherichia coli	-	8.6	4.5	Azithromycin	9	1
274	51	0	Low	10.4	292860	Staphylococcus	Escherichia coli	9.4	3.7	Azithromycin	14	1
275	31	0	High	10.5	122572	Staphylococcus	-	9.9	3.8	Ceftriaxone	7	1
277	33	0	High	13.6	267979	Unknown	Escherichia coli	8.7	3.9	Amoxicillin	10	1
278	48	0	Moderate	12.3	228108	Staphylococcus	-	8.9	5	Azithromycin	7	0
279	43	1	High	12	135752	Salmonella typhi	Klebsiella pneumoniae	9.1	4.9	Amoxicillin	9	0
281	23	0	Low	14	266451	Salmonella typhi	Escherichia coli	8.4	6.6199	Amoxicillin	12	1
282	27	1	Low	12.3	240582	Salmonella typhi	Klebsiella pneumoniae	9.2	4.1	Azithromycin	8	0
283	19	1	High	11.4	211866	Salmonella typhi	Klebsiella pneumoniae	9.8	4.9	Azithromycin	11	1
284	59	0	High	13.3	177558	Unknown	Escherichia coli	9.7	4.8	Ceftriaxone	13	1
287	32	1	Low	13.7	159786	Unknown	Klebsiella pneumoniae	8.5	4.4	Amoxicillin	8	1
288	51	1	Low	11.4	179461	Salmonella typhi	Escherichia coli	9.1	4.5	Ceftriaxone	5	1
289	63	0	Low	11	265338	Escherichia coli	Klebsiella pneumoniae	8.8	4.4	Azithromycin	11	1
290	31	1	Moderate	11.8	149338	Salmonella typhi	-	9.4	3.8	Azithromycin	10	1
291	49	1	High	12.4	185115	Salmonella typhi	Klebsiella pneumoniae	8.7	4.6	Amoxicillin	9	0
292	51	0	Low	12.5	248124	Escherichia coli	Klebsiella pneumoniae	9	3.5	Amoxicillin	5	0
293	43	1	High	14.2	148321	Staphylococcus	Escherichia coli	9	4.8	Azithromycin	8	1
294	22	1	Low	14.4	233424	Escherichia coli	-	9.3	3.7	Ceftriaxone	14	1
295	18	1	Moderate	10.8	224095	Salmonella typhi	Escherichia coli	10	4	Azithromycin	8	1
296	63	1	High	10.4	133666	Staphylococcus	Klebsiella pneumoniae	8.7	4.2	Amoxicillin	6	1
297	18	0	High	10.1	145800	Salmonella typhi	Klebsiella pneumoniae	9.8	4.3	Amoxicillin	9	0
298	34	0	Unknown	11	149275	Escherichia coli	-	8.6	3.5	Azithromycin	13	1
300	27	0	Moderate	12.8	177049	Staphylococcus	Klebsiella pneumoniae	9.7	3.6	Azithromycin	9	1
301	60	0	High	13.8	182928	Salmonella typhi	-	8.7	4.1	Amoxicillin	13	0
302	32	1	Low	12.3	203540	Escherichia coli	Escherichia coli	8.4	4.8	Azithromycin	12	0
303	24	1	Low	13.6	209748	Unknown	Escherichia coli	9.5	4.7	Ceftriaxone	11	1
304	32	0	High	13.9	241071	Escherichia coli	-	8.2	4.9	Azithromycin	15	1
305	46	0	High	11.3	219163	Salmonella typhi	-	9	3.7	Azithromycin	9	0
306	27	0	Moderate	13.6	124060	Unknown	-	9.7	5	Amoxicillin	5	1
308	60	1	High	11.4	258260	Escherichia coli	Klebsiella pneumoniae	8.8	4	Ceftriaxone	6	1
309	51	0	Moderate	14	174907	Staphylococcus	-	9	4	Azithromycin	15	0
311	55	0	High	14.7	135664	Staphylococcus	Klebsiella pneumoniae	10	5	Amoxicillin	12	0
313	59	1	High	12.2	262214	Unknown	Klebsiella pneumoniae	9.2	3.5	Amoxicillin	9	1
314	51	1	Moderate	14.7	220513	Staphylococcus	Escherichia coli	8.2	3.9	Amoxicillin	11	1
315	42	0	Unknown	14.7	230812	Escherichia coli	Escherichia coli	9.8	4.5	Amoxicillin	10	1
316	37	1	Low	13	182340	Staphylococcus	Klebsiella pneumoniae	8.9	3.8	Ceftriaxone	7	0
317	42	1	Moderate	11.9	136833	Staphylococcus	-	9.3	4.6	Azithromycin	8	1
318	43	1	Unknown	12.3	227911	Escherichia coli	Escherichia coli	9.2	4.5	Azithromycin	10	0
321	31	1	Low	11.6	275656	Salmonella typhi	Escherichia coli	8.3	5	Azithromycin	11	1
322	65	1	Low	11.8	203679	Salmonella typhi	-	8.2	4.1	Ceftriaxone	10	0
324	67	1	High	13.6	188685	Escherichia coli	Escherichia coli	8.3	4.7	Ceftriaxone	11	0
325	63	1	Low	14.8	232135	Unknown	Klebsiella pneumoniae	9.8	3.8	Ceftriaxone	5	1
326	24	0	Moderate	11.9	255792	Unknown	Escherichia coli	8.9	4.1	Amoxicillin	12	1
328	19	0	Low	13.5	222111	Staphylococcus	-	8.7	4.9	Ceftriaxone	8	1
329	67	0	High	10.4	273449	Salmonella typhi	-	8.9	3.5	Amoxicillin	10	0
331	35	1	Low	14.1	291619	Escherichia coli	Escherichia coli	9.8	4.4	Ceftriaxone	5	1
332	51	0	Unknown	13.8	139426	Salmonella typhi	-	8.7	3.9	Amoxicillin	6	1
333	39	0	Moderate	15	188616	Salmonella typhi	-	9.5	4.7	Azithromycin	13	1
334	57	0	Moderate	11.7	196658	Staphylococcus	-	8.4	4.5	Ceftriaxone	10	1
335	35	1	High	13.4	293494	Escherichia coli	Klebsiella pneumoniae	8.8	3.9	Azithromycin	6	1
336	62	0	High	14.2	222478	Escherichia coli	Klebsiella pneumoniae	9.4	3.7	Ceftriaxone	7	0
337	42	1	Moderate	11.8	170275	Escherichia coli	Escherichia coli	8.4	4.5	Ceftriaxone	15	1
338	32	0	Low	13.8	246111	Staphylococcus	Escherichia coli	9.3	4.6	Amoxicillin	14	0
339	53	0	Low	13.7	157167	Unknown	-	9.9	3.8	Ceftriaxone	10	0
340	36	1	Low	13.6	237925	Escherichia coli	Escherichia coli	9.6	4.7	Azithromycin	5	1
341	27	1	Moderate	10.8	283337	Escherichia coli	Klebsiella pneumoniae	8.8	3.9	Amoxicillin	11	1
342	27	0	Moderate	13.3	189420	Unknown	-	8.3	4.5	Amoxicillin	7	0
343	57	1	High	11	203016	Salmonella typhi	-	9.3	4.4	Amoxicillin	10	0
344	37	0	Unknown	12.5	225673	Salmonella typhi	Klebsiella pneumoniae	10	4.8	Azithromycin	10	0
345	41	0	Low	14.9	282074	Unknown	Klebsiella pneumoniae	9.1	4.9	Azithromycin	11	0
346	23	0	High	12.4	177973	Staphylococcus	Escherichia coli	8.5	3.9	Amoxicillin	15	1
347	18	0	High	10.7	231875	Staphylococcus	Escherichia coli	8.8	4.9	Amoxicillin	7	0
348	55	1	High	11.2	131516	Unknown	Escherichia coli	8.8	4.2	Amoxicillin	13	0
349	58	0	Unknown	13.3	266849	Staphylococcus	Klebsiella pneumoniae	8.4	4.7	Amoxicillin	9	1
350	27	0	Low	13.1	172393	Salmonella typhi	Klebsiella pneumoniae	8.9	3.6	Azithromycin	12	0
351	42	1	Moderate	12.9	256066	Salmonella typhi	-	9.2	4.1	Ceftriaxone	8	0
352	41	1	High	13.9	152225	Salmonella typhi	Klebsiella pneumoniae	9.1	4	Ceftriaxone	10	0
353	44	1	Moderate	12.5	194850	Salmonella typhi	-	10	4.5	Azithromycin	9	1
354	43	1	Unknown	11.8	204601	Escherichia coli	-	8	3.7	Amoxicillin	8	1
355	49	1	High	10.1	125026	Escherichia coli	-	8.9	4.5	Azithromycin	10	0
359	29	0	Low	12.6	250358	Escherichia coli	Klebsiella pneumoniae	9	4.6	Ceftriaxone	7	1
360	25	1	Low	13.1	211847	Staphylococcus	-	9.1	4	Ceftriaxone	15	1
361	47	0	Moderate	12.7	277660	Salmonella typhi	-	9.3	3.8	Amoxicillin	10	1
363	41	0	High	10.3	226907	Staphylococcus	-	8	3.7	Ceftriaxone	8	0
364	55	1	High	12.3	260544	Salmonella typhi	Klebsiella pneumoniae	9	3.5	Ceftriaxone	6	0
365	52	1	High	14.1	225376	Escherichia coli	-	8.7	4.9	Amoxicillin	13	0
366	70	0	Low	10.6	246631	Staphylococcus	-	9.1	4.5	Amoxicillin	11	0
368	25	1	Unknown	11.9	136347	Salmonella typhi	Klebsiella pneumoniae	9.3	4.9	Amoxicillin	14	1
372	50	0	Moderate	14.3	198282	Staphylococcus	Escherichia coli	8.3	4.2	Ceftriaxone	15	0
373	19	0	High	12.1	254478	Staphylococcus	Escherichia coli	8.2	3.8	Azithromycin	12	1
374	27	1	Low	14.5	202101	Unknown	Klebsiella pneumoniae	9.6	4.1	Ceftriaxone	6	0
375	67	0	Moderate	11.7	247264	Unknown	Klebsiella pneumoniae	8.9	4.6	Ceftriaxone	8	0
376	39	1	Low	13.7	242459	Escherichia coli	Escherichia coli	9	4	Ceftriaxone	12	0
377	59	0	High	13.7	218477	Salmonella typhi	Escherichia coli	9.1	4	Amoxicillin	11	1
378	62	0	Low	11	153088	Salmonella typhi	Escherichia coli	9.8	4.6	Amoxicillin	5	0
380	63	0	Low	11.5	174242	Staphylococcus	-	9.3	3.8	Azithromycin	7	1
382	45	1	Moderate	10.3	262761	Unknown	Klebsiella pneumoniae	9.7	4.2	Amoxicillin	9	0
383	33	0	Moderate	11.6	269082	Staphylococcus	Escherichia coli	9.4	3.9	Azithromycin	10	0
384	57	1	Moderate	14.7	261054	Staphylococcus	Escherichia coli	9	3.9	Azithromycin	11	0
385	63	1	Low	14	229818	Unknown	Klebsiella pneumoniae	8.2	4.2	Ceftriaxone	8	1
386	42	1	Unknown	11.5	120681	Escherichia coli	-	8.8	4.3	Ceftriaxone	12	0
387	58	1	High	11.8	154557	Staphylococcus	-	8.4	4.6	Amoxicillin	5	0
388	35	1	High	11.3	228269	Salmonella typhi	Klebsiella pneumoniae	8.1	4.2	Azithromycin	12	1
389	64	1	Low	14.7	252565	Unknown	Escherichia coli	8.2	3.8	Azithromycin	9	1
390	22	0	High	14.7	277963	Escherichia coli	Escherichia coli	9.9	4.3	Azithromycin	11	0
391	67	1	Low	10.6	276620	Escherichia coli	Klebsiella pneumoniae	10	3.7	Amoxicillin	12	1
392	36	0	Moderate	12	141211	Escherichia coli	-	8.4	4.5	Ceftriaxone	6	1
393	36	0	Unknown	10.7	282394	Escherichia coli	Klebsiella pneumoniae	9.5	4.7	Amoxicillin	10	0
394	58	0	High	11.5	165463	Escherichia coli	-	9.9	4.7	Ceftriaxone	14	0
396	51	0	Moderate	12.1	163976	Salmonella typhi	-	9.2	3.8	Amoxicillin	12	1
397	26	0	Moderate	11.4	222508	Escherichia coli	-	9.6	3.5	Azithromycin	15	1
398	64	0	Low	13	274927	Unknown	-	8.6	4.1	Amoxicillin	13	0
399	25	1	High	14.7	196015	Escherichia coli	-	9.9	3.8	Ceftriaxone	13	0
400	55	1	Moderate	12.2	152381	Staphylococcus	Escherichia coli	9.2	4	Ceftriaxone	10	0
402	62	1	Low	14.1	283827	Escherichia coli	Escherichia coli	8.4	4.4	Ceftriaxone	9	0
403	61	0	Moderate	10.9	185690	Staphylococcus	-	8.6	4	Amoxicillin	10	1
404	68	0	Low	11.3	280694	Staphylococcus	Escherichia coli	8.5	3.9	Azithromycin	14	1
406	50	1	Moderate	10.6	293648	Staphylococcus	Klebsiella pneumoniae	9.1	5	Amoxicillin	13	1
407	70	1	Moderate	11	290206	Escherichia coli	-	8.4	4.5	Amoxicillin	9	0
408	43	1	Low	11.9	293139	Unknown	Escherichia coli	8.3	3.8	Ceftriaxone	7	1
409	60	0	Unknown	13.9	263736	Salmonella typhi	Klebsiella pneumoniae	8.4	3.6	Amoxicillin	9	1
410	34	1	Moderate	12.5	215988	Escherichia coli	Escherichia coli	7.68846	3.9	Ceftriaxone	11	0
411	51	0	Low	10.8	258485	Salmonella typhi	Escherichia coli	8	4.6	Ceftriaxone	11	0
412	46	1	Moderate	13.8	135292	Escherichia coli	-	9	4.8	Azithromycin	9	0
413	68	0	Low	13	168405	Escherichia coli	Escherichia coli	8.9	4.4	Azithromycin	10	1
414	66	0	Low	11.2	250524	Escherichia coli	-	9	3.9	Amoxicillin	8	1
415	41	1	High	13.9	178364	Staphylococcus	Klebsiella pneumoniae	9.7	4.2	Amoxicillin	15	0
416	19	0	Unknown	12.1	128224	Staphylococcus	Escherichia coli	9	4.9	Amoxicillin	10	1
417	33	1	Low	13.8	264150	Unknown	Escherichia coli	8.9	4.2	Amoxicillin	8	0
418	61	1	High	14	251573	Salmonella typhi	Escherichia coli	9.5	3.7	Ceftriaxone	13	0
419	32	1	Unknown	12	166094	Salmonella typhi	Escherichia coli	9.5	4.1	Amoxicillin	7	0
420	24	1	Moderate	13.6	145376	Unknown	-	8.3	4.5	Amoxicillin	9	1
421	35	0	Low	13.6	224323	Unknown	Klebsiella pneumoniae	9.4	4.7	Amoxicillin	5	1
422	65	0	Moderate	12.8	200217	Salmonella typhi	-	9	5	Azithromycin	12	0
423	33	1	Low	10.9	297825	Staphylococcus	Klebsiella pneumoniae	8.4	4.9	Ceftriaxone	6	0
424	21	1	Low	13.7	234102	Escherichia coli	Escherichia coli	8.9	3.7	Amoxicillin	5	0
425	36	1	High	12	186476	Salmonella typhi	-	8.6	4	Azithromycin	10	0
427	21	1	Low	10.4	174021	Staphylococcus	-	8.6	4.1	Ceftriaxone	9	0
428	49	1	High	14.7	285788	Salmonella typhi	-	8.2	4.1	Azithromycin	15	1
429	47	1	Low	11.7	274681	Salmonella typhi	-	8.6	3.8	Azithromycin	14	1
430	18	0	Moderate	13.5	223949	Staphylococcus	-	9.4	4.4	Azithromycin	12	0
431	30	1	Low	12.9	166858	Escherichia coli	-	9.1	4.7	Amoxicillin	10	0
432	18	0	Low	10.9	188457	Salmonella typhi	Klebsiella pneumoniae	8.8	3.7	Azithromycin	13	1
433	46	1	High	11.3	233748	Staphylococcus	Escherichia coli	9.6	4.3	Azithromycin	15	0
434	58	0	High	11	139726	Unknown	Klebsiella pneumoniae	8.2	4.5	Ceftriaxone	6	0
435	46	0	Low	11.7	292432	Salmonella typhi	Escherichia coli	8.4	4.9	Ceftriaxone	14	0
438	32	1	Low	14.2	160244	Escherichia coli	Escherichia coli	8.9	3.7	Azithromycin	14	0
439	46	0	Moderate	14.8	277780	Escherichia coli	-	8.4	4.6	Amoxicillin	14	0
440	32	1	High	10.4	235876	Staphylococcus	Klebsiella pneumoniae	8.6	4.1	Azithromycin	14	1
441	40	0	Low	13.8	171420	Staphylococcus	-	9.5	4.3	Ceftriaxone	10	1
442	32	1	High	13.4	224017	Escherichia coli	Escherichia coli	9.6	4	Amoxicillin	9	0
443	38	1	Moderate	10.2	122498	Staphylococcus	-	9.1	4.6	Ceftriaxone	12	0
444	68	1	Low	10.5	142428	Staphylococcus	Escherichia coli	8.6	4.2	Amoxicillin	10	0
445	49	0	Moderate	12.6	227175	Escherichia coli	Escherichia coli	8.1	4	Ceftriaxone	10	0
448	23	0	High	10.8	297073	Unknown	Klebsiella pneumoniae	8.1	4.3	Amoxicillin	10	1
449	65	1	Moderate	11.5	237296	Escherichia coli	Klebsiella pneumoniae	9.9	4.8	Amoxicillin	13	1
452	23	1	Moderate	14.6	192384	Staphylococcus	Escherichia coli	9.2	4.5	Azithromycin	5	0
454	42	1	High	12.9	174928	Unknown	-	9.4	4.7	Ceftriaxone	12	1
456	48	0	Moderate	10.5	207266	Salmonella typhi	Klebsiella pneumoniae	8.7	3.9	Ceftriaxone	15	1
457	43	0	Low	14.2	166308	Salmonella typhi	-	8.5	3.6	Azithromycin	8	1
458	36	1	High	14.9	270984	Escherichia coli	-	9.5	3.7	Amoxicillin	15	0
461	18	1	Low	11.4	258530	Staphylococcus	Escherichia coli	8.9	4.3	Azithromycin	7	1
462	18	1	Moderate	13.9	136774	Escherichia coli	-	9.8	5	Amoxicillin	8	1
464	20	1	Moderate	10.5	160320	Escherichia coli	Klebsiella pneumoniae	8.7	4.7	Azithromycin	10	1
465	39	0	High	14.7	245738	Escherichia coli	Klebsiella pneumoniae	9.9	4	Azithromycin	14	0
466	55	1	Unknown	10.8	175100	Unknown	Escherichia coli	9	4.7	Azithromycin	15	1
469	59	1	Low	11	279431	Unknown	-	9.7	4.7	Amoxicillin	7	1
470	22	0	Moderate	12.4	140498	Unknown	-	8.7	5	Azithromycin	14	1
471	36	1	Low	10.2	174250	Staphylococcus	Escherichia coli	8.8	4.7	Ceftriaxone	6	1
472	68	1	High	12.2	198767	Salmonella typhi	Klebsiella pneumoniae	8.1	4.1	Ceftriaxone	14	0
475	52	1	High	12.6	179472	Unknown	Klebsiella pneumoniae	9	4.7	Azithromycin	12	0
476	53	1	Low	14.1	125629	Salmonella typhi	Escherichia coli	8.6	4.9	Amoxicillin	6	0
477	27	1	Unknown	10.2	121845	Salmonella typhi	-	8.1	4.7	Azithromycin	14	0
478	33	1	High	12.4	227708	Escherichia coli	-	9.7	4.8	Azithromycin	13	0
479	29	0	High	14.1	286194	Escherichia coli	Klebsiella pneumoniae	9.2	3.7	Ceftriaxone	7	1
481	53	0	High	13.7	238248	Salmonella typhi	Klebsiella pneumoniae	8.5	4.1	Ceftriaxone	7	0
482	30	0	Low	12.2	150640	Staphylococcus	-	8.9	3.8	Azithromycin	12	1
483	20	1	Moderate	14.9	176456	Salmonella typhi	Escherichia coli	8.4	4.8	Ceftriaxone	8	0
484	58	1	Low	10.2	191834	Staphylococcus	Klebsiella pneumoniae	9.2	4.2	Ceftriaxone	14	0
485	45	0	Low	13.5	223823	Staphylococcus	Klebsiella pneumoniae	9.1	4.7	Azithromycin	11	1
486	47	1	Moderate	10.5	296049	Staphylococcus	Klebsiella pneumoniae	9.6	4.8	Azithromycin	7	0
487	51	1	Low	11.5	299719	Salmonella typhi	-	9.2	4.8	Amoxicillin	10	0
488	55	0	Moderate	13.8	171116	Salmonella typhi	-	8.6	3.8	Azithromycin	10	0
489	50	1	Moderate	12	262919	Staphylococcus	-	9	3.9	Azithromycin	14	1
490	33	0	High	11	183052	Escherichia coli	Escherichia coli	8.6	4.8	Azithromycin	5	0
491	35	0	Low	12.1	290764	Staphylococcus	Klebsiella pneumoniae	9.7	3.6	Azithromycin	13	1
492	35	1	Low	12.7	132392	Salmonella typhi	Escherichia coli	8.6	4.9	Amoxicillin	13	0
493	32	0	Moderate	13.6	177667	Salmonella typhi	Klebsiella pneumoniae	8.3	3.5	Azithromycin	11	0
494	28	0	Moderate	10.4	181154	Staphylococcus	Klebsiella pneumoniae	9.7	4.5	Amoxicillin	6	0
496	31	0	Unknown	14.9	239852	Staphylococcus	-	8.8	4.2	Amoxicillin	10	1
497	27	0	Low	14.2	259369	Staphylococcus	Klebsiella pneumoniae	9.2	4.4	Azithromycin	8	1
498	51	0	High	13	137143	Salmonella typhi	-	9.6	4.4	Ceftriaxone	8	1
499	19	0	Moderate	10.7	281796	Staphylococcus	Escherichia coli	8.5	4.9	Azithromycin	14	1
500	68	0	Unknown	13.9	262155	Salmonella typhi	Escherichia coli	9	4.2	Azithromycin	8	1
501	38	0	Low	13.9	259366	Unknown	Klebsiella pneumoniae	8.7	4.9	Amoxicillin	10	0
503	33	1	High	10.7	251028	Unknown	-	10	3.8	Azithromycin	15	0
505	67	1	Low	13.1	217075	Unknown	Escherichia coli	9.8	5	Amoxicillin	13	1
506	19	0	Unknown	12.8	264479	Salmonella typhi	Klebsiella pneumoniae	8.7	4.9	Amoxicillin	13	1
508	70	1	Low	14.8	200389	Escherichia coli	Escherichia coli	8.7	4.2	Amoxicillin	6	0
511	24	1	Unknown	13.7	272673	Unknown	-	8.2	4.2	Azithromycin	11	1
514	19	0	Low	13.9	229204	Staphylococcus	-	9.6	5	Ceftriaxone	12	0
516	23	0	High	13.7	268949	Staphylococcus	Escherichia coli	9.3	4.8	Ceftriaxone	10	0
518	25	1	High	14.9	280195	Staphylococcus	Escherichia coli	8.6	4.9	Azithromycin	9	1
520	60	0	Low	11.8	145210	Unknown	Klebsiella pneumoniae	8	4.2	Azithromycin	5	0
521	32	0	Moderate	10.3	269533	Staphylococcus	-	10	3.7	Amoxicillin	8	0
523	48	1	High	13.2	130876	Salmonella typhi	-	8.3	4.4	Ceftriaxone	15	1
526	21	1	Moderate	10.9	147819	Salmonella typhi	Escherichia coli	8.8	4.5	Azithromycin	13	1
527	31	1	Low	10.1	177467	Staphylococcus	Escherichia coli	9.2	4.6	Ceftriaxone	12	0
529	63	0	High	11.3	138504	Escherichia coli	-	13.6032	3.7	Azithromycin	15	1
531	34	0	High	13.8	139590	Unknown	Escherichia coli	8.5	4.4	Amoxicillin	6	0
533	41	0	High	14.6	231163	Salmonella typhi	Klebsiella pneumoniae	8.4	4	Ceftriaxone	10	1
535	52	1	Moderate	14	137039	Unknown	Escherichia coli	8.6	3.9	Azithromycin	13	0
536	48	0	Moderate	12.1	213106	Escherichia coli	-	8.7	4.4	Ceftriaxone	14	0
539	55	1	Unknown	12.1	190759	Escherichia coli	Escherichia coli	8.8	3.9	Ceftriaxone	10	0
540	58	1	Moderate	11.4	125831	Staphylococcus	Klebsiella pneumoniae	8.5	4.4	Azithromycin	12	1
541	68	1	Low	13.4	240767	Escherichia coli	Klebsiella pneumoniae	9	4.4	Ceftriaxone	6	1
544	46	0	Moderate	11.8	178595	Staphylococcus	Escherichia coli	8.3	3.6	Azithromycin	8	1
546	32	1	High	11.5	204730	Salmonella typhi	Klebsiella pneumoniae	9.7	3.9	Amoxicillin	13	1
548	54	0	High	13.1	149319	Staphylococcus	Klebsiella pneumoniae	8.5	4.7	Azithromycin	5	0
549	68	1	Unknown	12.8	124105	Salmonella typhi	Klebsiella pneumoniae	8.4	4.8	Azithromycin	10	0
550	60	0	Moderate	13.9	165846	Unknown	Escherichia coli	9.4	5	Azithromycin	6	1
551	41	0	Unknown	14.6	132423	Salmonella typhi	Klebsiella pneumoniae	9.3	4.8	Ceftriaxone	6	1
553	25	0	Unknown	10.7	135912	Escherichia coli	Escherichia coli	9.5	3.7	Amoxicillin	13	1
555	30	1	High	11.6	271906	Staphylococcus	Escherichia coli	9.9	4.4	Amoxicillin	10	0
557	40	1	Unknown	10.8	143215	Staphylococcus	Escherichia coli	9	3.8	Amoxicillin	7	0
561	70	0	High	14.2	141495	Unknown	Escherichia coli	9.1	4.4	Amoxicillin	9	1
562	61	0	Unknown	11.6	139761	Unknown	Klebsiella pneumoniae	9.4	3.8	Azithromycin	13	1
564	22	1	High	11.3	298257	Salmonella typhi	Escherichia coli	9.9	4	Amoxicillin	9	0
565	39	1	High	11.3	233052	Unknown	Escherichia coli	9	4	Amoxicillin	9	1
567	49	0	High	12	257617	Escherichia coli	Klebsiella pneumoniae	9.9	4.4	Azithromycin	9	0
568	35	0	Unknown	12.8	202773	Salmonella typhi	Klebsiella pneumoniae	8.7	3.8	Amoxicillin	10	0
569	37	1	High	14.7	247630	Staphylococcus	-	8.7	4	Amoxicillin	11	0
572	28	0	High	14	251367	Staphylococcus	Klebsiella pneumoniae	8.8	3.8	Azithromycin	9	1
573	60	0	Low	10.6	173041	Staphylococcus	-	9.8	4.2	Azithromycin	10	0
577	34	1	High	14.8	120255	Unknown	Escherichia coli	9.9	3.9	Ceftriaxone	8	1
579	62	1	Low	10.5	192953	Salmonella typhi	Escherichia coli	8.1	4.2	Amoxicillin	12	1
580	62	0	Low	12.6	179031	Staphylococcus	-	8.1	4.3	Ceftriaxone	8	1
581	42	0	Unknown	11.8	241035	Escherichia coli	Klebsiella pneumoniae	8.2	4.8	Ceftriaxone	6	0
582	40	0	Moderate	14.5	123716	Escherichia coli	-	9.2	4	Ceftriaxone	7	1
586	59	1	Moderate	13.5	247444	Escherichia coli	Klebsiella pneumoniae	9.4	3.5	Amoxicillin	10	0
588	42	1	Low	14	285053	Staphylococcus	Escherichia coli	9.1	4.3	Amoxicillin	6	0
589	47	0	Moderate	10.5	256449	Salmonella typhi	-	9.9	4.2	Azithromycin	7	0
590	45	1	Moderate	10.1	221098	Salmonella typhi	-	9.9	3.8	Amoxicillin	7	1
591	42	1	Low	11.3	175743	Staphylococcus	-	8.9	4.5	Amoxicillin	9	0
592	28	1	Moderate	14.9	193536	Staphylococcus	-	8.2	3.6	Amoxicillin	8	1
594	21	0	High	14.2	180288	Salmonella typhi	-	9.1	3.5	Amoxicillin	7	0
596	21	1	Low	10.5	194804	Salmonella typhi	Escherichia coli	8.7	4.3	Amoxicillin	9	1
597	70	1	Unknown	13.2	240427	Salmonella typhi	Escherichia coli	9.6	4.6	Amoxicillin	8	1
599	63	1	Low	13.1	255927	Unknown	Escherichia coli	9.5	4.5	Amoxicillin	10	1
600	35	1	Moderate	14.4	299799	Unknown	Escherichia coli	9.7	4.8	Amoxicillin	7	1
603	59	0	Low	13.8	176029	Salmonella typhi	-	9.9	4.1	Azithromycin	10	1
605	53	1	High	14.5	138711	Staphylococcus	-	9.4	4.7	Azithromycin	8	1
606	60	1	Moderate	11.2	247329	Salmonella typhi	-	9.8	4.8	Azithromycin	8	0
608	20	1	Low	14.4	212938	Escherichia coli	Escherichia coli	8.8	3.8	Amoxicillin	11	0
609	29	0	Moderate	10.2	281529	Unknown	Escherichia coli	9.4	3.7	Amoxicillin	15	1
610	68	0	Low	12.3	212174	Staphylococcus	Escherichia coli	8.2	3.8	Azithromycin	10	1
612	38	1	Moderate	13.5	210954	Unknown	Escherichia coli	9.3	4.4	Azithromycin	5	0
613	26	0	Low	12.9	286100	Salmonella typhi	Klebsiella pneumoniae	9.2	4.5	Amoxicillin	9	0
614	47	0	Unknown	11.1	228631	Escherichia coli	Klebsiella pneumoniae	14.2773	3.9	Amoxicillin	6	0
615	50	1	Moderate	10.3	227431	Staphylococcus	-	9.9	4.1	Amoxicillin	10	0
617	53	1	High	14.6	128488	Unknown	Klebsiella pneumoniae	9.8	4.7	Azithromycin	10	0
619	29	1	Low	12.3	169752	Staphylococcus	-	9.7	3.5	Amoxicillin	10	0
621	67	0	High	10.2	266270	Escherichia coli	Klebsiella pneumoniae	8.4	4.9	Azithromycin	7	1
623	18	0	Moderate	11.7	228923	Salmonella typhi	Escherichia coli	8.7	4.2	Azithromycin	10	0
624	65	1	High	11.4	153265	Salmonella typhi	Klebsiella pneumoniae	9.5	4.8	Amoxicillin	12	1
625	60	1	Unknown	10.2	147573	Escherichia coli	Escherichia coli	9.2	3.7	Ceftriaxone	13	0
628	31	1	Unknown	11.6	203732	Escherichia coli	Klebsiella pneumoniae	8	3.9	Ceftriaxone	11	1
630	49	0	Low	11.3	247396	Staphylococcus	-	8.8	4.6	Amoxicillin	15	1
632	32	0	High	12.8	217500	Salmonella typhi	Escherichia coli	8.8	4.8	Ceftriaxone	15	0
633	47	0	Moderate	11.3	172687	Staphylococcus	-	8.8	4.3	Amoxicillin	13	1
635	65	0	Low	11.3	142806	Unknown	Escherichia coli	8.2	4.2	Amoxicillin	7	0
638	53	0	Moderate	14.2	241424	Salmonella typhi	Escherichia coli	9.2	4.8	Azithromycin	5	1
640	41	1	Low	14	219718	Staphylococcus	Klebsiella pneumoniae	8	4.1	Amoxicillin	14	1
645	23	1	High	10.6	131751	Staphylococcus	Escherichia coli	9.2	4	Azithromycin	11	1
646	37	1	Low	14.6	279103	Unknown	Escherichia coli	9.5	4.3	Amoxicillin	11	0
647	52	0	Low	14	142783	Escherichia coli	Klebsiella pneumoniae	9.7	4	Ceftriaxone	8	0
649	45	0	Moderate	10.9	148417	Salmonella typhi	-	10	4.1	Amoxicillin	9	0
651	42	0	Low	13.8	121427	Escherichia coli	Escherichia coli	9.8	4.2	Ceftriaxone	13	0
653	22	0	Unknown	10.2	171452	Escherichia coli	Klebsiella pneumoniae	8.4	3.7	Ceftriaxone	10	1
656	47	1	Unknown	13.4	219780	Salmonella typhi	Escherichia coli	9.1	4.4	Amoxicillin	9	0
657	55	1	Low	15	163088	Salmonella typhi	Escherichia coli	8.7	4.7	Azithromycin	10	1
658	70	1	Low	14	283006	Staphylococcus	Klebsiella pneumoniae	9.3	4.2	Azithromycin	8	0
661	47	0	High	11.6	191334	Salmonella typhi	Escherichia coli	8.9	4.9	Ceftriaxone	10	1
664	34	1	Moderate	12.1	201587	Unknown	Escherichia coli	9.6	4.5	Ceftriaxone	14	1
666	23	0	Unknown	14	129476	Unknown	Escherichia coli	9	5	Azithromycin	10	1
667	35	0	High	14	251719	Salmonella typhi	Escherichia coli	8.3	3.6	Ceftriaxone	12	0
668	56	1	Low	11.4	226983	Escherichia coli	-	8	3.9	Amoxicillin	9	1
669	34	1	Moderate	12.8	275995	Salmonella typhi	-	8.8	4.6	Azithromycin	14	1
670	24	0	Moderate	14.7	203401	Unknown	-	8	3.8	Ceftriaxone	14	0
672	63	1	Moderate	10.4	123473	Escherichia coli	-	8.8	4	Azithromycin	7	1
673	59	0	High	10	190527	Escherichia coli	Escherichia coli	9.5	4.1	Amoxicillin	10	1
676	32	1	Unknown	10.5	289323	Staphylococcus	-	9.7	4.6	Azithromycin	10	1
677	70	1	Low	14.5	251881	Unknown	Escherichia coli	8.6	4.3	Ceftriaxone	6	1
679	42	1	High	11.4	225541	Unknown	Escherichia coli	9.7	4.9	Amoxicillin	14	1
680	18	1	High	12.4	207917	Salmonella typhi	Escherichia coli	9.3	4	Azithromycin	13	1
684	19	0	Low	12.7	219844	Escherichia coli	Klebsiella pneumoniae	10	4.7	Azithromycin	5	1
689	24	1	Moderate	11	138251	Salmonella typhi	-	9.9	4.6	Azithromycin	10	1
691	48	1	Low	14.7	120593	Escherichia coli	Klebsiella pneumoniae	8.1	3.9	Amoxicillin	7	0
693	58	0	Unknown	10.3	126391	Escherichia coli	Klebsiella pneumoniae	8.6	4.7	Amoxicillin	10	1
694	36	0	High	14.7	126949	Salmonella typhi	Escherichia coli	9.8	4.9	Azithromycin	15	0
696	41	1	High	10.5	153282	Salmonella typhi	Escherichia coli	9.8	3.9	Amoxicillin	9	1
698	24	1	Moderate	13.5	172544	Staphylococcus	-	9.9	4.1	Amoxicillin	13	0
701	48	1	Moderate	10.9	282723	Unknown	Escherichia coli	9.6	3.8	Azithromycin	13	1
702	50	0	High	11.5	178069	Unknown	Escherichia coli	8.4	4.7	Azithromycin	6	1
703	32	0	Low	11.1	171322	Escherichia coli	-	9.7	4.5	Ceftriaxone	7	1
704	38	1	High	11.6	238774	Salmonella typhi	Klebsiella pneumoniae	9.4	4.2	Amoxicillin	10	0
707	60	0	Moderate	10.6	256250	Staphylococcus	Escherichia coli	8.1	4.9	Azithromycin	8	0
708	52	0	Low	13.9	146470	Staphylococcus	Escherichia coli	8.9	3.7	Azithromycin	6	1
711	57	0	High	10.5	151932	Unknown	-	10	3.7	Azithromycin	10	0
712	68	1	High	13.4	165111	Unknown	-	9.9	3.8	Ceftriaxone	14	1
714	50	1	Moderate	12.6	263443	Salmonella typhi	Escherichia coli	9.9	4.1	Amoxicillin	7	1
715	54	0	High	10.7	208888	Escherichia coli	-	9.7	4	Amoxicillin	10	1
719	31	1	Low	12.9	167056	Salmonella typhi	-	8.9	4.3	Amoxicillin	10	0
724	22	1	Unknown	10.3	176742	Salmonella typhi	Klebsiella pneumoniae	8.8	4.8	Amoxicillin	15	1
725	31	0	Unknown	12	265666	Escherichia coli	Klebsiella pneumoniae	9	4.8	Amoxicillin	13	1
726	41	0	Moderate	14	197374	Escherichia coli	-	8.3	4.2	Amoxicillin	15	1
727	65	0	Unknown	11.5	264097	Escherichia coli	Escherichia coli	8.3	4.5	Amoxicillin	14	1
730	62	1	Low	12.6	157204	Staphylococcus	Klebsiella pneumoniae	9	4.1	Azithromycin	14	0
732	40	1	Low	11.9	191388	Escherichia coli	-	8.9	4.4	Amoxicillin	10	1
735	44	0	Moderate	10	211914	Salmonella typhi	Klebsiella pneumoniae	9.8	4.2	Amoxicillin	8	1
737	63	0	Unknown	14.5	242715	Escherichia coli	Escherichia coli	9.4	4.9	Amoxicillin	12	0
738	69	0	Moderate	11.7	200188	Salmonella typhi	-	9.5	4.5	Azithromycin	11	1
742	38	0	High	14.5	161744	Staphylococcus	Klebsiella pneumoniae	9.9	3.8	Azithromycin	10	1
743	22	1	High	14.9	269700	Unknown	-	8.5	4.1	Azithromycin	7	1
746	58	0	Moderate	14.5	193798	Staphylococcus	Klebsiella pneumoniae	8.6	3.7	Azithromycin	11	0
748	19	1	Moderate	12.6	252629	Salmonella typhi	Escherichia coli	9.1	3.9	Ceftriaxone	9	0
750	69	1	Low	14.9	271235	Unknown	Escherichia coli	9.8	3.6	Azithromycin	12	0
757	44	1	Low	11	269761	Escherichia coli	Klebsiella pneumoniae	8.3	4	Ceftriaxone	5	1
762	24	1	Low	11.1	290878	Staphylococcus	Escherichia coli	8.8	4.7	Amoxicillin	8	0
764	58	1	Moderate	13.3	200716	Escherichia coli	Escherichia coli	9.7	4.3	Azithromycin	9	1
766	41	0	Moderate	14.2	175143	Salmonella typhi	-	8.2	4.1	Azithromycin	7	1
768	36	0	Unknown	13.1	195874	Staphylococcus	-	9	4	Ceftriaxone	13	0
772	28	0	Low	11.3	139608	Unknown	-	8.7	3.9	Ceftriaxone	12	0
774	51	0	Low	10.4	292860	Unknown	Escherichia coli	9.4	3.7	Azithromycin	10	1
776	40	1	High	12.8	221970	Staphylococcus	Klebsiella pneumoniae	9.4	4.6	Azithromycin	13	1
777	33	0	High	13.6	267979	Salmonella typhi	Escherichia coli	8.7	3.9	Amoxicillin	14	1
780	25	0	Low	13.1	261383	Escherichia coli	-	10	4.5	Amoxicillin	11	0
781	23	0	Unknown	14	266451	Salmonella typhi	Escherichia coli	8.4	3.8	Amoxicillin	12	1
782	27	1	Low	12.3	240582	Salmonella typhi	Klebsiella pneumoniae	9.2	4.1	Azithromycin	10	0
784	59	0	High	13.3	177558	Staphylococcus	Escherichia coli	9.7	4.8	Ceftriaxone	13	1
785	61	0	High	13.3	228861	Unknown	-	8.3	3.9	Ceftriaxone	11	1
787	32	1	Low	13.7	159786	Salmonella typhi	Klebsiella pneumoniae	8.5	4.4	Amoxicillin	8	1
788	51	1	Unknown	11.4	179461	Salmonella typhi	Escherichia coli	9.1	4.5	Ceftriaxone	5	1
798	34	0	Moderate	11	149275	Escherichia coli	-	8.6	3.5	Azithromycin	10	1
799	33	0	Unknown	12.5	207422	Unknown	Klebsiella pneumoniae	8.7	4.4	Azithromycin	5	1
800	27	0	Unknown	12.8	177049	Staphylococcus	Klebsiella pneumoniae	9.7	3.6	Azithromycin	9	1
801	60	0	Unknown	13.8	182928	Salmonella typhi	-	8.7	4.1	Amoxicillin	13	0
804	32	0	High	13.9	241071	Unknown	-	8.2	4.9	Azithromycin	15	1
806	27	0	Moderate	13.6	124060	Staphylococcus	-	9.7	5	Amoxicillin	5	1
807	33	1	Moderate	12.3	230146	Salmonella typhi	Escherichia coli	9.4	4.9	Ceftriaxone	15	1
810	39	1	Moderate	13.8	153174	Escherichia coli	-	9.4	4.5	Amoxicillin	12	0
811	55	0	High	14.7	135664	Unknown	Klebsiella pneumoniae	10	5	Amoxicillin	12	0
812	34	0	High	11.7	125929	Escherichia coli	Klebsiella pneumoniae	8.7	3.5	Ceftriaxone	10	1
815	42	0	High	14.7	230812	Escherichia coli	Escherichia coli	9.8	4.5	Amoxicillin	5	1
817	42	1	Moderate	11.9	136833	Staphylococcus	-	9.3	4.6	Azithromycin	10	1
818	43	1	Unknown	12.3	227911	Escherichia coli	Escherichia coli	9.2	4.5	Azithromycin	8	0
820	53	0	Moderate	13.8	205110	Salmonella typhi	-	8.7	4.4	Ceftriaxone	6	0
821	31	1	Unknown	11.6	275656	Salmonella typhi	Escherichia coli	8.3	5	Azithromycin	11	1
824	67	1	Unknown	13.6	188685	Unknown	Escherichia coli	8.3	4.7	Ceftriaxone	11	0
825	63	1	Low	14.8	232135	Staphylococcus	Klebsiella pneumoniae	9.8	3.8	Ceftriaxone	5	1
826	24	0	Moderate	11.9	255792	Salmonella typhi	Escherichia coli	8.9	4.1	Amoxicillin	12	1
827	26	1	Low	10.6	232881	Salmonella typhi	Escherichia coli	8.2	4.7	Amoxicillin	9	1
828	19	0	Low	13.5	222111	Unknown	-	8.7	4.9	Ceftriaxone	8	1
829	67	0	High	10.4	273449	Salmonella typhi	-	8.9	3.5	Amoxicillin	7	0
830	57	1	Unknown	12.5	128331	Salmonella typhi	-	11.6412	4.4	Amoxicillin	12	0
832	51	0	Unknown	13.8	139426	Unknown	-	8.7	3.9	Amoxicillin	6	1
833	39	0	Unknown	15	188616	Unknown	-	9.5	4.7	Azithromycin	13	1
834	57	0	Unknown	11.7	196658	Staphylococcus	-	8.4	4.5	Ceftriaxone	8	1
837	42	1	Moderate	11.8	170275	Unknown	Escherichia coli	8.4	4.5	Ceftriaxone	15	1
838	32	0	Low	13.8	246111	Staphylococcus	Escherichia coli	11.339	4.6	Amoxicillin	14	0
841	27	1	Moderate	10.8	283337	Unknown	Klebsiella pneumoniae	8.8	3.9	Amoxicillin	11	1
842	27	0	Moderate	13.3	189420	Escherichia coli	-	8.3	4.5	Amoxicillin	7	0
844	37	0	Low	12.5	225673	Salmonella typhi	Klebsiella pneumoniae	10	4.8	Azithromycin	14	0
845	41	0	Low	14.9	282074	Staphylococcus	Klebsiella pneumoniae	9.1	4.9	Azithromycin	11	0
848	55	1	High	11.2	131516	Staphylococcus	Escherichia coli	8.8	4.2	Amoxicillin	10	0
850	27	0	Low	13.1	172393	Salmonella typhi	Klebsiella pneumoniae	8.9	3.6	Azithromycin	10	0
854	43	1	High	11.8	204601	Escherichia coli	-	8	3.7	Amoxicillin	8	1
855	49	1	High	10.1	125026	Unknown	-	8.9	4.5	Azithromycin	10	0
856	29	0	Moderate	12.6	277098	Staphylococcus	Escherichia coli	8.5	4.8	Azithromycin	6	0
857	39	1	Moderate	10.4	152731	Staphylococcus	Klebsiella pneumoniae	8.1	4.7	Ceftriaxone	7	0
858	55	0	Unknown	13.9	121759	Salmonella typhi	Klebsiella pneumoniae	8	4.2	Azithromycin	9	0
862	65	0	High	10.3	220353	Salmonella typhi	Klebsiella pneumoniae	8.5	4.1	Amoxicillin	10	1
867	31	1	Low	10.1	222307	Escherichia coli	Escherichia coli	8.8	4.1	Ceftriaxone	6	0
868	25	1	Unknown	11.9	136347	Unknown	Klebsiella pneumoniae	9.3	4.9	Amoxicillin	14	1
869	45	1	Low	10.6	270652	Unknown	Escherichia coli	8.7	4.1	Ceftriaxone	6	0
870	54	0	Moderate	10.1	182700	Unknown	Escherichia coli	9.7	4.3	Amoxicillin	10	1
871	69	1	High	11	134200	Salmonella typhi	Klebsiella pneumoniae	9.5	4.5	Azithromycin	10	0
875	67	0	Unknown	11.7	247264	Salmonella typhi	Klebsiella pneumoniae	8.9	4.6	Ceftriaxone	8	0
876	39	1	Low	13.7	242459	Escherichia coli	Escherichia coli	9	4	Ceftriaxone	10	0
881	29	0	Moderate	13.8	178039	Staphylococcus	Escherichia coli	9.5	4.6	Amoxicillin	9	0
882	45	1	Moderate	10.3	262761	Staphylococcus	Klebsiella pneumoniae	9.7	4.2	Amoxicillin	9	0
884	57	1	Moderate	14.7	261054	Unknown	Escherichia coli	9	3.9	Azithromycin	11	0
885	63	1	Low	14	229818	Salmonella typhi	Klebsiella pneumoniae	8.2	4.2	Ceftriaxone	8	1
889	64	1	Low	14.7	252565	Escherichia coli	Escherichia coli	8.2	3.8	Azithromycin	9	1
893	36	0	Unknown	10.7	282394	Escherichia coli	Klebsiella pneumoniae	9.5	4.7	Amoxicillin	5	0
895	21	0	Moderate	11.4	214135	Escherichia coli	-	8.5	4.1	Amoxicillin	10	0
899	25	1	Unknown	14.7	196015	Escherichia coli	-	9.9	3.8	Ceftriaxone	13	0
900	55	1	Unknown	12.2	152381	Staphylococcus	Escherichia coli	9.2	4	Ceftriaxone	10	0
901	53	1	Moderate	10.9	222298	Staphylococcus	Klebsiella pneumoniae	8.6	4.8	Azithromycin	13	0
902	62	1	Low	14.1	283827	Escherichia coli	Escherichia coli	8.4	4.4	Ceftriaxone	10	0
903	61	0	Moderate	10.9	185690	Staphylococcus	-	8.6	4	Amoxicillin	5	1
904	68	0	Low	11.3	280694	Unknown	Escherichia coli	8.5	3.9	Azithromycin	14	1
905	21	1	Moderate	10.6	226577	Staphylococcus	-	8.8	3.9	Amoxicillin	10	0
908	43	1	Low	11.9	293139	Staphylococcus	Escherichia coli	8.3	3.8	Ceftriaxone	7	1
909	60	0	Low	13.9	263736	Salmonella typhi	Klebsiella pneumoniae	8.4	3.6	Amoxicillin	9	1
910	34	1	Moderate	12.5	215988	Escherichia coli	Escherichia coli	8.7	3.9	Ceftriaxone	11	0
912	46	1	Moderate	13.8	135292	Unknown	-	9	4.8	Azithromycin	9	0
913	68	0	Unknown	13	168405	Escherichia coli	Escherichia coli	8.9	4.4	Azithromycin	10	1
915	41	1	High	13.9	178364	Staphylococcus	Klebsiella pneumoniae	9.7	4.2	Amoxicillin	10	0
916	19	0	Low	12.1	128224	Staphylococcus	Escherichia coli	9	4.9	Amoxicillin	15	1
917	33	1	Unknown	13.8	264150	Salmonella typhi	Escherichia coli	8.9	4.2	Amoxicillin	8	0
918	61	1	Unknown	14	251573	Salmonella typhi	Escherichia coli	9.5	3.7	Ceftriaxone	13	0
919	32	1	Low	12	166094	Salmonella typhi	Escherichia coli	9.5	4.1	Amoxicillin	7	0
921	35	0	Low	13.6	224323	Salmonella typhi	Klebsiella pneumoniae	9.4	4.7	Amoxicillin	5	1
926	50	0	High	10.9	226451	Unknown	Klebsiella pneumoniae	8.7	4.6	Azithromycin	14	0
927	21	1	Low	10.4	174021	Unknown	-	8.6	4.1	Ceftriaxone	9	0
932	18	0	Unknown	10.9	188457	Salmonella typhi	Klebsiella pneumoniae	8.8	3.7	Azithromycin	13	1
933	46	1	High	11.3	233748	Staphylococcus	Escherichia coli	9.6	4.3	Azithromycin	10	0
935	46	0	Low	11.7	292432	Salmonella typhi	Escherichia coli	5.90006	4.9	Ceftriaxone	14	0
936	67	1	Unknown	13.9	242921	Unknown	Escherichia coli	9.4	3.8	Amoxicillin	5	0
944	68	1	Low	10.5	142428	Staphylococcus	Escherichia coli	8.6	4.2	Amoxicillin	8	0
945	49	0	Moderate	12.6	227175	Escherichia coli	Escherichia coli	8.1	4	Ceftriaxone	9	0
946	40	0	Low	11.1	177798	Unknown	Klebsiella pneumoniae	9.4	4.7	Amoxicillin	7	0
947	35	1	Moderate	13.5	131020	Salmonella typhi	Escherichia coli	8.4	3.6	Azithromycin	5	1
948	23	0	High	10.8	297073	Salmonella typhi	Klebsiella pneumoniae	8.1	4.3	Amoxicillin	7	1
950	66	1	Low	10.3	171858	Salmonella typhi	Klebsiella pneumoniae	9.6	4.9	Ceftriaxone	10	1
951	21	1	Low	14.5	145663	Escherichia coli	Klebsiella pneumoniae	9.5	4.4	Amoxicillin	12	1
953	42	1	High	14.4	134382	Unknown	-	8.7	3.7	Ceftriaxone	9	1
954	42	1	High	12.9	174928	Salmonella typhi	-	9.4	4.7	Ceftriaxone	12	1
957	43	0	Low	14.2	166308	Salmonella typhi	-	8.5	3.6	Azithromycin	10	1
958	36	1	Unknown	14.9	270984	Escherichia coli	-	9.5	3.7	Amoxicillin	15	0
959	44	0	High	11	178327	Unknown	Klebsiella pneumoniae	8.1	3.6	Ceftriaxone	6	1
960	64	0	Moderate	12.1	188483	Escherichia coli	-	9.7	4.2	Ceftriaxone	13	1
963	31	0	Moderate	14.9	202641	Escherichia coli	Escherichia coli	9.6	3.7	Ceftriaxone	8	0
964	20	1	Moderate	10.5	160320	Unknown	Klebsiella pneumoniae	8.7	4.7	Azithromycin	10	1
967	24	0	Unknown	13.4	270002	Salmonella typhi	Escherichia coli	8.7	4.9	Azithromycin	12	1
968	54	0	High	14.7	221510	Escherichia coli	Escherichia coli	8.5	4.9	Azithromycin	9	1
969	59	1	Low	11	279431	Staphylococcus	-	9.7	4.7	Amoxicillin	7	1
970	22	0	Moderate	12.4	140498	Escherichia coli	-	8.7	5	Azithromycin	14	1
973	56	0	High	14.8	198377	Salmonella typhi	Klebsiella pneumoniae	8.1	4.2	Amoxicillin	10	0
975	52	1	High	12.6	179472	Staphylococcus	Klebsiella pneumoniae	9	4.7	Azithromycin	12	0
977	27	1	Moderate	10.2	121845	Unknown	-	8.1	4.7	Azithromycin	14	0
978	33	1	High	12.4	227708	Unknown	-	9.7	4.8	Azithromycin	13	0
980	53	1	High	13.8	276211	Salmonella typhi	-	9.2	4.6	Amoxicillin	9	1
982	30	0	Low	12.2	150640	Unknown	-	8.9	3.8	Azithromycin	12	1
986	47	1	Unknown	10.5	296049	Unknown	Klebsiella pneumoniae	9.6	4.8	Azithromycin	7	0
987	51	1	Low	11.5	299719	Unknown	-	9.2	4.8	Amoxicillin	11	0
989	50	1	Moderate	12	262919	Unknown	-	9	3.9	Azithromycin	10	1
993	32	0	Unknown	13.6	177667	Salmonella typhi	Klebsiella pneumoniae	8.3	3.5	Azithromycin	11	0
994	28	0	Unknown	10.4	181154	Staphylococcus	Klebsiella pneumoniae	9.7	4.5	Amoxicillin	6	0
995	56	0	Moderate	10.2	244228	Staphylococcus	Escherichia coli	9.76413	4.6	Azithromycin	7	0
996	31	0	Unknown	14.9	239852	Staphylococcus	-	8.8	4.2	Amoxicillin	15	1
997	27	0	Low	14.2	259369	Staphylococcus	Klebsiella pneumoniae	9.2	4.4	Azithromycin	10	1
1000	68	0	High	13.9	262155	Unknown	Escherichia coli	9	4.2	Azithromycin	8	1
1001	38	0	Low	13.9	259366	Escherichia coli	Klebsiella pneumoniae	8.7	4.9	Amoxicillin	15	0
1005	67	1	Low	13.1	217075	Salmonella typhi	Escherichia coli	9.8	5	Amoxicillin	13	1
1006	19	0	Low	12.8	264479	Salmonella typhi	Klebsiella pneumoniae	8.7	4.9	Amoxicillin	13	1
1013	37	0	Moderate	11.1	178774	Escherichia coli	-	10	4	Azithromycin	15	1
1017	50	0	Moderate	14.4	282514	Salmonella typhi	Escherichia coli	9.7	3.6	Amoxicillin	10	1
1018	25	1	Unknown	14.9	280195	Staphylococcus	Escherichia coli	8.6	4.9	Azithromycin	9	1
1028	64	0	Low	12.8	186709	Unknown	Klebsiella pneumoniae	8.8	4.7	Amoxicillin	15	1
1029	63	0	High	11.3	138504	Unknown	-	8	3.7	Azithromycin	15	1
1034	53	1	High	13.8	254835	Escherichia coli	Escherichia coli	8.4	4.9	Ceftriaxone	10	1
1036	48	0	Unknown	12.1	213106	Unknown	-	8.7	4.4	Ceftriaxone	14	0
1038	55	1	Unknown	15	191311	Salmonella typhi	Escherichia coli	9	4.7	Ceftriaxone	10	1
1041	68	1	Unknown	13.4	240767	Escherichia coli	Klebsiella pneumoniae	9	4.4	Ceftriaxone	6	1
1042	58	1	Moderate	12	179443	Unknown	Escherichia coli	9.5	4.1	Ceftriaxone	9	1
1052	49	1	Low	10.4	203504	Staphylococcus	Klebsiella pneumoniae	9.20007	4.8	Amoxicillin	14	0
1055	30	1	High	11.6	271906	Staphylococcus	Escherichia coli	9.9	4.4	Amoxicillin	15	0
1056	59	0	Low	12.7	133464	Unknown	Escherichia coli	9.4	3.7	Amoxicillin	13	1
1060	40	1	High	14	240563	Escherichia coli	Klebsiella pneumoniae	8	4.6	Ceftriaxone	10	0
1062	61	0	Moderate	11.6	139761	Unknown	Klebsiella pneumoniae	9.4	3.8	Azithromycin	13	1
1063	66	0	Moderate	12.6	157676	Staphylococcus	Klebsiella pneumoniae	9.2	4.2	Ceftriaxone	10	1
1067	49	0	High	12	257617	Escherichia coli	Klebsiella pneumoniae	12.6839	4.4	Azithromycin	9	0
1070	34	1	Low	11	299040	Staphylococcus	-	9.9	4	Ceftriaxone	10	1
1075	38	0	Low	12.8	126804	Staphylococcus	Klebsiella pneumoniae	9.4	3.9	Ceftriaxone	10	0
1078	53	1	Low	12.1	158382	Unknown	-	8.5	3.7	Azithromycin	14	1
1080	62	0	Unknown	12.6	179031	Staphylococcus	-	8.1	4.3	Ceftriaxone	8	1
1081	42	0	Moderate	11.8	241035	Escherichia coli	Klebsiella pneumoniae	8.2	4.8	Ceftriaxone	10	0
1083	53	1	Low	14.1	282754	Staphylococcus	-	8	5	Ceftriaxone	10	1
1086	59	1	Moderate	13.5	247444	Unknown	Klebsiella pneumoniae	9.4	3.5	Amoxicillin	10	0
1094	21	0	Unknown	14.2	180288	Salmonella typhi	-	9.1	3.5	Amoxicillin	7	0
1097	70	1	High	13.2	240427	Salmonella typhi	Escherichia coli	9.6	4.6	Amoxicillin	8	1
1101	38	0	Low	13.9	293212	Escherichia coli	Klebsiella pneumoniae	9.2	3.8	Azithromycin	12	1
1114	47	0	High	11.1	228631	Escherichia coli	Klebsiella pneumoniae	9.3	3.9	Amoxicillin	6	0
1117	53	1	High	14.6	128488	Escherichia coli	Klebsiella pneumoniae	14.3816	4.7	Azithromycin	9	0
1118	32	1	Low	10.5	256889	Staphylococcus	Klebsiella pneumoniae	9.7	4.2	Amoxicillin	10	1
1119	29	1	Low	12.3	169752	Staphylococcus	-	9.7	3.5	Amoxicillin	5	0
1121	67	0	Unknown	10.2	266270	Escherichia coli	Klebsiella pneumoniae	5.92663	4.9	Azithromycin	7	1
1122	33	0	Low	11	141738	Escherichia coli	Klebsiella pneumoniae	8.6	4.7	Ceftriaxone	5	0
1125	60	1	Moderate	10.2	147573	Escherichia coli	Escherichia coli	9.2	3.7	Ceftriaxone	13	0
1128	31	1	Moderate	11.6	203732	Escherichia coli	Klebsiella pneumoniae	8	3.9	Ceftriaxone	11	1
1135	65	0	Low	11.3	142806	Salmonella typhi	Escherichia coli	8.2	4.2	Amoxicillin	7	0
1137	68	0	Low	13.9	173171	Escherichia coli	Escherichia coli	8.7	4.1	Ceftriaxone	9	1
1151	42	0	Low	13.8	121427	Escherichia coli	Escherichia coli	9.8	4.2	Ceftriaxone	10	0
1152	29	0	Low	11.7	257674	Unknown	-	8.3	4.2	Amoxicillin	8	1
1154	19	1	High	12.8	167640	Salmonella typhi	Klebsiella pneumoniae	9.4	3.8	Azithromycin	13	1
1156	47	1	Low	13.4	219780	Salmonella typhi	Escherichia coli	9.1	4.4	Amoxicillin	9	0
1159	32	1	High	14.6	285586	Salmonella typhi	Escherichia coli	8.77161	4.7	Ceftriaxone	10	0
1160	20	1	Moderate	12.8	251961	Staphylococcus	Escherichia coli	8.6	4.5	Azithromycin	10	1
1161	47	0	High	11.6	191334	Salmonella typhi	Escherichia coli	8.9	4.9	Ceftriaxone	11	1
1165	46	0	Low	14.5	212879	Staphylococcus	-	8.8	4.9	Amoxicillin	6	0
1168	56	1	Low	11.4	226983	Unknown	-	8	3.9	Amoxicillin	9	1
1171	53	1	High	14.6	212127	Unknown	Escherichia coli	9.8	4	Amoxicillin	13	0
1173	59	0	High	10	190527	Unknown	Escherichia coli	9.5	4.1	Amoxicillin	8	1
1174	42	0	Moderate	14.7	298403	Salmonella typhi	-	8.4	4.7	Amoxicillin	6	1
1180	18	1	High	12.4	207917	Salmonella typhi	Escherichia coli	9.3	4	Azithromycin	10	1
1185	29	0	Moderate	10.2	269063	Unknown	-	11.4513	4.1	Ceftriaxone	5	1
1188	35	0	Low	14.4	233912	Staphylococcus	-	8.4	3.6	Azithromycin	10	1
1192	67	0	Moderate	12	268578	Staphylococcus	Klebsiella pneumoniae	10	4.3	Azithromycin	5	1
1193	58	0	Moderate	10.3	126391	Escherichia coli	Klebsiella pneumoniae	11.8178	4.7	Amoxicillin	10	1
1198	24	1	Moderate	13.5	172544	Staphylococcus	-	9.9	4.1	Amoxicillin	10	0
1201	48	1	Moderate	10.9	282723	Escherichia coli	Escherichia coli	9.6	3.8	Azithromycin	10	1
1203	32	0	Low	11.1	171322	Escherichia coli	-	9.7	4.5	Ceftriaxone	10	1
1209	29	1	Unknown	11	236887	Staphylococcus	-	8.6	4.7	Ceftriaxone	10	1
1211	57	0	Unknown	10.5	151932	Escherichia coli	-	10	3.7	Azithromycin	10	0
1212	68	1	High	13.4	165111	Escherichia coli	-	9.9	3.8	Ceftriaxone	14	1
1213	51	0	Low	13.7	175624	Escherichia coli	Escherichia coli	8.1	3.6	Ceftriaxone	10	1
1217	21	0	Unknown	10.4	223413	Salmonella typhi	Escherichia coli	9.2	4.7	Amoxicillin	13	1
1220	37	0	Moderate	13.4	220988	Unknown	Klebsiella pneumoniae	9.7	4.8	Amoxicillin	14	1
1222	49	1	Unknown	14.6	139074	Escherichia coli	Escherichia coli	8.9	4.5	Amoxicillin	10	1
1223	33	1	Low	10.3	212043	Escherichia coli	Escherichia coli	9.4	3.9	Ceftriaxone	10	0
1228	27	0	Low	12.3	184811	Staphylococcus	Klebsiella pneumoniae	9.8	4.5	Amoxicillin	10	0
1229	23	1	Low	13.8	194376	Escherichia coli	Escherichia coli	9.4	4.7	Ceftriaxone	9	1
1230	62	1	Unknown	12.6	157204	Staphylococcus	Klebsiella pneumoniae	9	4.1	Azithromycin	14	0
1231	31	0	Low	11.8	259855	Escherichia coli	Klebsiella pneumoniae	9.1	3.9	Ceftriaxone	7	1
1235	44	0	Moderate	10	211914	Salmonella typhi	Klebsiella pneumoniae	9.8	4.2	Amoxicillin	10	1
1236	35	1	Moderate	11.1	232301	Escherichia coli	Klebsiella pneumoniae	9.2	3.7	Azithromycin	6	0
1244	32	1	Moderate	11.8	271383	Salmonella typhi	-	8.7	4.1	Amoxicillin	6	1
1246	58	0	Moderate	14.5	193798	Unknown	Klebsiella pneumoniae	8.6	3.7	Azithromycin	11	0
1250	69	1	Unknown	14.9	271235	Staphylococcus	Escherichia coli	9.8	3.6	Azithromycin	12	0
1251	30	0	Low	10.9	166253	Unknown	Klebsiella pneumoniae	9	3.6	Amoxicillin	12	0
1252	59	0	Low	12.3	164755	Salmonella typhi	Escherichia coli	8.2	4.8	Ceftriaxone	15	0
1253	58	1	Moderate	13	218991	Unknown	Klebsiella pneumoniae	8.1	4.2	Ceftriaxone	5	0
1256	31	0	Low	10.6	251934	Staphylococcus	Escherichia coli	9.8	4.1	Azithromycin	8	0
1261	32	1	Low	10.5	130848	Salmonella typhi	-	9.5	4.5	Ceftriaxone	9	0
1263	64	1	Low	12.6	212644	Unknown	Klebsiella pneumoniae	9.9	4.6	Azithromycin	12	0
1265	22	0	Unknown	10.1	172574	Staphylococcus	Klebsiella pneumoniae	8.4	4.6	Amoxicillin	9	0
1268	36	0	Unknown	13.1	195874	Staphylococcus	-	9	4	Ceftriaxone	10	0
1269	25	0	High	12.2	293506	Staphylococcus	Klebsiella pneumoniae	8.9	4.1	Ceftriaxone	5	1
1270	25	0	Low	10.2	232223	Escherichia coli	Escherichia coli	9.2	5	Ceftriaxone	13	1
1271	31	1	Unknown	13.8	297910	Unknown	Klebsiella pneumoniae	9.2	4.3	Azithromycin	8	1
1273	57	0	Low	14	206089	Escherichia coli	-	8.6	4.5	Azithromycin	10	1
1274	51	0	Unknown	10.4	292860	Staphylococcus	Escherichia coli	9.4	3.7	Azithromycin	10	1
1279	43	1	Unknown	12	135752	Salmonella typhi	Klebsiella pneumoniae	9.1	4.9	Amoxicillin	10	0
1281	23	0	Low	14	266451	Salmonella typhi	Escherichia coli	8.4	3.8	Amoxicillin	12	1
1284	59	0	Unknown	13.3	177558	Staphylococcus	Escherichia coli	9.7	4.8	Ceftriaxone	13	1
1285	61	0	High	13.3	228861	Escherichia coli	-	8.3	3.9	Ceftriaxone	11	1
1286	49	1	Low	12.8	274106	Salmonella typhi	Klebsiella pneumoniae	9.4	4.6	Azithromycin	11	0
1292	51	0	Unknown	12.5	248124	Escherichia coli	Klebsiella pneumoniae	9	3.5	Amoxicillin	5	0
1294	22	1	Low	14.4	233424	Escherichia coli	-	7.04295	3.7	Ceftriaxone	14	1
1299	33	0	High	12.5	207422	Salmonella typhi	Klebsiella pneumoniae	8.7	4.4	Azithromycin	5	1
1300	27	0	Moderate	12.8	177049	Staphylococcus	Klebsiella pneumoniae	9.7	3.6	Azithromycin	10	1
1302	32	1	Low	12.3	203540	Escherichia coli	Escherichia coli	8.4	4.8	Azithromycin	10	0
1303	24	1	Low	13.6	209748	Salmonella typhi	Escherichia coli	9.5	4.7	Ceftriaxone	11	1
1312	34	0	High	11.7	125929	Unknown	Klebsiella pneumoniae	8.7	3.5	Ceftriaxone	14	1
1313	59	1	Unknown	12.2	262214	Salmonella typhi	Klebsiella pneumoniae	9.2	3.5	Amoxicillin	9	1
1318	43	1	High	12.3	227911	Unknown	Escherichia coli	9.2	4.5	Azithromycin	10	0
1319	20	1	Low	11.8	245572	Escherichia coli	-	9.4	4.9	Amoxicillin	10	1
1320	53	0	Unknown	13.8	205110	Salmonella typhi	-	8.7	4.4	Ceftriaxone	6	0
1322	65	1	Low	11.8	203679	Salmonella typhi	-	8.2	4.1	Ceftriaxone	9	0
1323	24	1	Low	10.9	239060	Staphylococcus	Klebsiella pneumoniae	6.38932	4	Ceftriaxone	9	1
1326	24	0	Unknown	11.9	255792	Salmonella typhi	Escherichia coli	8.9	4.1	Amoxicillin	12	1
1328	19	0	Unknown	13.5	222111	Staphylococcus	-	8.7	4.9	Ceftriaxone	10	1
1330	57	1	High	12.5	128331	Salmonella typhi	-	8.9	4.4	Amoxicillin	12	0
1332	51	0	High	13.8	139426	Salmonella typhi	-	8.7	3.9	Amoxicillin	6	1
1334	57	0	Moderate	11.7	196658	Unknown	-	8.4	4.5	Ceftriaxone	8	1
1336	62	0	High	14.2	222478	Escherichia coli	Klebsiella pneumoniae	9.4	3.7	Ceftriaxone	10	0
1338	32	0	Low	13.8	246111	Unknown	Escherichia coli	9.3	4.6	Amoxicillin	10	0
1339	53	0	Low	13.7	157167	Salmonella typhi	-	9.9	3.8	Ceftriaxone	10	0
1349	58	0	Moderate	13.3	266849	Staphylococcus	Klebsiella pneumoniae	8.4	4.7	Amoxicillin	9	1
1351	42	1	Unknown	12.9	256066	Salmonella typhi	-	9.2	4.1	Ceftriaxone	8	0
1352	41	1	High	13.9	152225	Salmonella typhi	Klebsiella pneumoniae	9.1	4	Ceftriaxone	8	0
1358	55	0	High	13.9	121759	Unknown	Klebsiella pneumoniae	8	4.2	Azithromycin	9	0
1361	47	0	Moderate	12.7	277660	Salmonella typhi	-	9.3	3.8	Amoxicillin	13	1
1363	41	0	High	10.3	226907	Staphylococcus	-	13.0904	3.7	Ceftriaxone	8	0
1364	55	1	Unknown	12.3	260544	Salmonella typhi	Klebsiella pneumoniae	9	3.5	Ceftriaxone	6	0
1368	25	1	Low	11.9	136347	Salmonella typhi	Klebsiella pneumoniae	9.3	4.9	Amoxicillin	14	1
1369	45	1	Low	10.6	270652	Staphylococcus	Escherichia coli	8.7	4.1	Ceftriaxone	6	0
1370	54	0	Moderate	10.1	182700	Salmonella typhi	Escherichia coli	9.7	4.3	Amoxicillin	6	1
1372	50	0	Unknown	14.3	198282	Staphylococcus	Escherichia coli	8.3	4.2	Ceftriaxone	15	0
1375	67	0	Moderate	11.7	247264	Salmonella typhi	Klebsiella pneumoniae	8.9	4.6	Ceftriaxone	10	0
1379	47	0	High	12	155402	Salmonella typhi	Escherichia coli	8.9	4.7	Amoxicillin	5	0
1381	29	0	Moderate	13.8	178039	Staphylococcus	Escherichia coli	9.5	4.6	Amoxicillin	10	0
1386	42	1	High	11.5	120681	Escherichia coli	-	8.8	4.3	Ceftriaxone	12	0
1391	67	1	Low	10.6	276620	Unknown	Klebsiella pneumoniae	10	3.7	Amoxicillin	12	1
1393	36	0	Low	10.7	282394	Escherichia coli	Klebsiella pneumoniae	9.5	4.7	Amoxicillin	5	0
1399	25	1	High	14.7	196015	Escherichia coli	-	9.9	3.8	Ceftriaxone	10	0
1402	62	1	Low	14.1	283827	Unknown	Escherichia coli	8.4	4.4	Ceftriaxone	9	0
1416	19	0	Unknown	12.1	128224	Staphylococcus	Escherichia coli	9	4.9	Amoxicillin	15	1
1417	33	1	Low	13.8	264150	Salmonella typhi	Escherichia coli	8.9	4.2	Amoxicillin	8	0
1420	24	1	Moderate	13.6	145376	Escherichia coli	-	8.3	4.5	Amoxicillin	9	1
1425	36	1	High	12	186476	Unknown	-	8.6	4	Azithromycin	10	0
1426	50	0	High	10.9	226451	Escherichia coli	Klebsiella pneumoniae	8.7	4.6	Azithromycin	14	0
1430	18	0	Unknown	13.5	223949	Staphylococcus	-	9.4	4.4	Azithromycin	12	0
1436	67	1	Low	13.9	242921	Salmonella typhi	Escherichia coli	9.4	3.8	Amoxicillin	5	0
1437	55	0	Low	11.6	241507	Escherichia coli	Klebsiella pneumoniae	8.9	4.6	Azithromycin	12	0
1439	46	0	Moderate	14.8	277780	Escherichia coli	-	8.4	4.6	Amoxicillin	10	0
1441	40	0	Low	13.8	171420	Staphylococcus	-	9.5	4.3	Ceftriaxone	8	1
1447	35	1	Moderate	13.5	131020	Unknown	Escherichia coli	8.4	3.6	Azithromycin	5	1
1448	23	0	High	10.8	297073	Salmonella typhi	Klebsiella pneumoniae	8.1	4.3	Amoxicillin	10	1
1450	66	1	Low	10.3	171858	Unknown	Klebsiella pneumoniae	9.6	4.9	Ceftriaxone	5	1
1453	42	1	High	14.4	134382	Unknown	-	8.7	3.7	Ceftriaxone	10	1
1455	23	0	High	13.2	152380	Unknown	-	9.9	4.6	Ceftriaxone	15	0
1463	31	0	Moderate	14.9	202641	Unknown	Escherichia coli	9.6	3.7	Ceftriaxone	8	0
1466	55	1	Low	10.8	175100	Escherichia coli	Escherichia coli	9	4.7	Azithromycin	15	1
1467	24	0	Moderate	13.4	270002	Salmonella typhi	Escherichia coli	8.7	4.9	Azithromycin	12	1
1471	36	1	Low	10.2	174250	Unknown	Escherichia coli	8.8	4.7	Ceftriaxone	6	1
1473	56	0	Unknown	14.8	198377	Salmonella typhi	Klebsiella pneumoniae	8.1	4.2	Amoxicillin	10	0
1474	30	1	Moderate	10.5	163435	Staphylococcus	-	9.2	4.6	Amoxicillin	5	1
1476	53	1	Unknown	14.1	125629	Salmonella typhi	Escherichia coli	8.6	4.9	Amoxicillin	6	0
1480	53	1	High	13.8	276211	Salmonella typhi	-	9.2	4.6	Amoxicillin	10	1
1482	30	0	Low	12.2	150640	Staphylococcus	-	8.9	3.8	Azithromycin	10	1
1487	51	1	Low	11.5	299719	Salmonella typhi	-	9.2	4.8	Amoxicillin	11	0
1488	55	0	Moderate	13.8	171116	Unknown	-	8.6	3.8	Azithromycin	10	0
1492	35	1	Low	12.7	132392	Unknown	Escherichia coli	8.6	4.9	Amoxicillin	13	0
1495	56	0	Moderate	10.2	244228	Staphylococcus	Escherichia coli	9.5	4.6	Azithromycin	7	0
1496	31	0	Low	14.9	239852	Staphylococcus	-	8.8	4.2	Amoxicillin	15	1
1498	51	0	High	13	137143	Salmonella typhi	-	9.6	4.4	Ceftriaxone	10	1
1499	19	0	Moderate	10.7	281796	Staphylococcus	Escherichia coli	8.5	4.9	Azithromycin	10	1
1504	56	1	High	14.9	157787	Salmonella typhi	Klebsiella pneumoniae	9.4	3.7	Ceftriaxone	10	1
1510	24	1	Unknown	13.2	162206	Escherichia coli	Klebsiella pneumoniae	8.13544	4.2	Ceftriaxone	6	1
1511	24	1	Low	13.7	272673	Salmonella typhi	-	8.2	4.2	Azithromycin	10	1
1512	64	1	Unknown	13.8	168887	Staphylococcus	Escherichia coli	8.7	4.9	Azithromycin	8	1
1520	60	0	Low	11.8	145210	Escherichia coli	Klebsiella pneumoniae	8	4.2	Azithromycin	5	0
1526	21	1	Unknown	10.9	147819	Salmonella typhi	Escherichia coli	8.8	4.5	Azithromycin	13	1
1530	63	0	Moderate	13.4	150384	Unknown	Klebsiella pneumoniae	9.8	4	Ceftriaxone	5	0
1536	48	0	Moderate	12.1	213106	Unknown	-	8.7	4.4	Ceftriaxone	10	0
1538	55	1	High	15	191311	Unknown	Escherichia coli	9	4.7	Ceftriaxone	10	1
1540	58	1	Moderate	11.4	125831	Unknown	Klebsiella pneumoniae	8.5	4.4	Azithromycin	12	1
1542	58	1	Unknown	12	179443	Escherichia coli	Escherichia coli	9.5	4.1	Ceftriaxone	9	1
1546	32	1	Unknown	11.5	204730	Salmonella typhi	Klebsiella pneumoniae	9.7	3.9	Amoxicillin	10	1
1548	54	0	High	13.1	149319	Unknown	Klebsiella pneumoniae	8.5	4.7	Azithromycin	5	0
1553	25	0	Low	10.7	135912	Escherichia coli	Escherichia coli	9.5	3.7	Amoxicillin	13	1
1554	64	1	Unknown	11.8	218056	Escherichia coli	-	8.6	4.3	Azithromycin	14	1
1563	66	0	Moderate	12.6	157676	Staphylococcus	Klebsiella pneumoniae	9.2	4.2	Ceftriaxone	13	1
1566	49	1	High	11.8	157731	Staphylococcus	Escherichia coli	9.2	4.9	Ceftriaxone	9	0
1569	37	1	High	14.7	247630	Unknown	-	8.7	4	Amoxicillin	11	0
1573	60	0	Low	10.6	173041	Staphylococcus	-	9.8	4.2	Azithromycin	6	0
1574	37	0	High	13.3	296502	Unknown	Escherichia coli	8.2	4.5	Ceftriaxone	10	0
1577	34	1	High	14.8	120255	Staphylococcus	Escherichia coli	9.9	3.9	Ceftriaxone	8	1
1578	53	1	Low	12.1	158382	Salmonella typhi	-	8.5	3.7	Azithromycin	14	1
1580	62	0	Low	12.6	179031	Unknown	-	8.1	4.3	Ceftriaxone	8	1
1581	42	0	Moderate	11.8	241035	Escherichia coli	Klebsiella pneumoniae	8.2	4.8	Ceftriaxone	6	0
1582	40	0	Moderate	14.5	123716	Escherichia coli	-	9.2	4	Ceftriaxone	10	1
1583	53	1	Low	14.1	282754	Staphylococcus	-	8.90276	5	Ceftriaxone	8	1
1587	67	1	Moderate	13.2	143442	Unknown	Escherichia coli	9.6	4.7	Azithromycin	10	0
1588	42	1	Low	14	285053	Unknown	Escherichia coli	9.1	4.3	Amoxicillin	6	0
1590	45	1	Unknown	10.1	221098	Salmonella typhi	-	13.1521	3.8	Amoxicillin	7	1
1591	42	1	Low	11.3	175743	Unknown	-	8.9	4.5	Amoxicillin	9	0
1597	70	1	Unknown	13.2	240427	Unknown	Escherichia coli	12.2813	4.6	Amoxicillin	8	1
1610	68	0	Unknown	12.3	212174	Staphylococcus	Escherichia coli	8.2	3.8	Azithromycin	15	1
1612	38	1	Unknown	13.5	210954	Salmonella typhi	Escherichia coli	9.3	4.4	Azithromycin	5	0
1613	26	0	Unknown	12.9	286100	Salmonella typhi	Klebsiella pneumoniae	9.2	4.5	Amoxicillin	9	0
1614	47	0	Unknown	11.1	228631	Escherichia coli	Klebsiella pneumoniae	9.3	3.9	Amoxicillin	6	0
1621	67	0	Unknown	10.2	266270	Escherichia coli	Klebsiella pneumoniae	8.4	4.9	Azithromycin	7	1
1623	18	0	Unknown	11.7	228923	Unknown	Escherichia coli	8.7	4.2	Azithromycin	13	0
1629	58	0	Moderate	12.1	155222	Escherichia coli	Escherichia coli	8.5	4.1	Azithromycin	10	0
1632	32	0	High	12.8	217500	Unknown	Escherichia coli	9.31564	4.8	Ceftriaxone	15	0
1635	65	0	Low	11.3	142806	Salmonella typhi	Escherichia coli	8.2	4.2	Amoxicillin	10	0
1636	55	1	Unknown	11.1	232215	Staphylococcus	Klebsiella pneumoniae	8	4.7	Azithromycin	8	1
1637	68	0	Low	13.9	173171	Escherichia coli	Escherichia coli	8.7	4.1	Ceftriaxone	10	1
1640	41	1	Low	14	219718	Unknown	Klebsiella pneumoniae	8	4.1	Amoxicillin	14	1
1641	30	0	High	11.9	292256	Staphylococcus	Klebsiella pneumoniae	9	3.8	Azithromycin	10	0
1642	22	1	High	12	130911	Staphylococcus	Klebsiella pneumoniae	8.8	4.8	Amoxicillin	10	1
1643	48	1	Low	10.3	168075	Escherichia coli	Klebsiella pneumoniae	8.7	4.5	Ceftriaxone	11	0
1644	58	1	Unknown	13.6	250807	Escherichia coli	-	8.9	3.7	Ceftriaxone	14	0
1647	52	0	Unknown	14	142783	Escherichia coli	Klebsiella pneumoniae	9.7	4	Ceftriaxone	8	0
1650	40	1	Unknown	13.2	296947	Staphylococcus	Escherichia coli	9.7	4.7	Amoxicillin	10	0
1652	29	0	Unknown	11.7	257674	Staphylococcus	-	8.3	4.2	Amoxicillin	8	1
1655	36	1	High	10.8	219905	Escherichia coli	Klebsiella pneumoniae	9.1	4.8	Ceftriaxone	10	0
1662	46	0	Unknown	11.6	154095	Escherichia coli	Klebsiella pneumoniae	9	5	Ceftriaxone	12	1
1663	44	0	Unknown	14.9	237458	Staphylococcus	-	9	4.9	Azithromycin	13	0
1666	23	0	Low	14	129476	Staphylococcus	Escherichia coli	9	5	Azithromycin	10	1
1670	24	0	Moderate	14.7	203401	Salmonella typhi	-	8	3.8	Ceftriaxone	10	0
1671	53	1	High	14.6	212127	Salmonella typhi	Escherichia coli	8.15109	4	Amoxicillin	13	0
1673	59	0	High	10	190527	Unknown	Escherichia coli	9.5	4.1	Amoxicillin	10	1
1674	42	0	Moderate	14.7	298403	Unknown	-	8.4	4.7	Amoxicillin	6	1
1677	70	1	Low	14.5	251881	Staphylococcus	Escherichia coli	8.6	4.3	Ceftriaxone	10	1
1679	42	1	Unknown	11.4	225541	Staphylococcus	Escherichia coli	10.2803	4.9	Amoxicillin	14	1
1682	49	0	High	13.8	204987	Staphylococcus	Klebsiella pneumoniae	8.3	4.4	Azithromycin	10	1
1684	19	0	Low	12.7	219844	Escherichia coli	Klebsiella pneumoniae	14.9014	4.7	Azithromycin	5	1
1688	35	0	Low	14.4	233912	Staphylococcus	-	5.93919	3.6	Azithromycin	8	1
1689	24	1	Moderate	11	138251	Unknown	-	9.9	4.6	Azithromycin	5	1
1690	26	1	Moderate	13.7	159499	Unknown	-	10	4.5	Ceftriaxone	5	0
1691	48	1	Low	14.7	120593	Escherichia coli	Klebsiella pneumoniae	8.1	3.9	Amoxicillin	10	0
1693	58	0	Moderate	10.3	126391	Escherichia coli	Klebsiella pneumoniae	8.6	4.7	Amoxicillin	10	1
1695	21	1	High	14.5	182597	Escherichia coli	Klebsiella pneumoniae	8.4	4.5	Azithromycin	7	0
1696	41	1	High	10.5	153282	Salmonella typhi	Escherichia coli	9.8	3.9	Amoxicillin	10	1
1700	51	0	Unknown	13.6	289899	Escherichia coli	Klebsiella pneumoniae	9.5	4.6	Amoxicillin	6	1
1703	32	0	Low	11.1	171322	Unknown	-	9.7	4.5	Ceftriaxone	7	1
1706	69	1	High	14.3	234261	Unknown	Klebsiella pneumoniae	9.7	4.1	Amoxicillin	7	0
1707	60	0	Unknown	10.6	256250	Unknown	Escherichia coli	8.1	4.9	Azithromycin	8	0
1709	29	1	Moderate	11	236887	Staphylococcus	-	8.6	4.7	Ceftriaxone	7	1
1710	57	1	High	11.2	152117	Escherichia coli	Escherichia coli	9.3	6.26295	Azithromycin	15	1
1711	57	0	High	10.5	151932	Escherichia coli	-	10	3.7	Azithromycin	10	0
1713	51	0	Low	13.7	175624	Unknown	Escherichia coli	8.1	3.6	Ceftriaxone	9	1
1719	31	1	Low	12.9	167056	Unknown	-	10.0755	4.3	Amoxicillin	10	0
1723	33	1	Low	10.3	212043	Unknown	Escherichia coli	9.4	3.9	Ceftriaxone	8	0
1724	22	1	Low	10.3	176742	Unknown	Klebsiella pneumoniae	8.8	4.8	Amoxicillin	15	1
1725	31	0	Moderate	12	265666	Escherichia coli	Klebsiella pneumoniae	9	4.8	Amoxicillin	10	1
1731	31	0	Low	11.8	259855	Escherichia coli	Klebsiella pneumoniae	9.1	3.9	Ceftriaxone	10	1
1732	40	1	Unknown	11.9	191388	Escherichia coli	-	8.9	4.4	Amoxicillin	10	1
1736	35	1	Moderate	11.1	232301	Escherichia coli	Klebsiella pneumoniae	9.2	3.7	Azithromycin	10	0
1737	63	0	Low	14.5	242715	Unknown	Escherichia coli	9.4	4.9	Amoxicillin	12	0
1739	50	1	Low	12.6	171477	Unknown	Klebsiella pneumoniae	9.9	4.5	Ceftriaxone	10	1
1741	70	0	High	13	237778	Staphylococcus	Klebsiella pneumoniae	8.07678	4.8	Amoxicillin	5	1
1743	22	1	High	14.9	269700	Salmonella typhi	-	8.5	4.1	Azithromycin	10	1
1746	58	0	Unknown	14.5	193798	Staphylococcus	Klebsiella pneumoniae	8.6	3.7	Azithromycin	11	0
1749	61	1	High	10.9	221440	Staphylococcus	Escherichia coli	9.2	4.9	Amoxicillin	10	0
1750	69	1	Low	14.9	271235	Staphylococcus	Escherichia coli	9.8	3.6	Azithromycin	10	0
1751	30	0	Low	10.9	166253	Staphylococcus	Klebsiella pneumoniae	9	3.6	Amoxicillin	12	0
1754	24	1	High	14.3	182136	Unknown	Klebsiella pneumoniae	9.7	3.9	Amoxicillin	10	0
1755	23	0	Unknown	11.1	195391	Escherichia coli	-	9.16035	4.9	Ceftriaxone	5	1
1760	41	0	Low	14.5	267185	Staphylococcus	Klebsiella pneumoniae	8.8	3.9	Ceftriaxone	10	1
1764	58	1	Unknown	13.3	200716	Escherichia coli	Escherichia coli	9.7	4.3	Azithromycin	9	1
1765	22	0	Moderate	10.1	172574	Staphylococcus	Klebsiella pneumoniae	8.4	4.6	Amoxicillin	9	0
1775	31	0	High	10.5	122572	Staphylococcus	-	9.9	3.8	Ceftriaxone	10	1
1776	40	1	Unknown	12.8	221970	Staphylococcus	Klebsiella pneumoniae	9.4	4.6	Azithromycin	13	1
1781	23	0	Low	14	266451	Unknown	Escherichia coli	8.4	3.8	Amoxicillin	12	1
1782	27	1	Unknown	12.3	240582	Salmonella typhi	Klebsiella pneumoniae	9.2	4.1	Azithromycin	8	0
1785	61	0	Unknown	13.3	228861	Escherichia coli	-	8.3	3.9	Ceftriaxone	11	1
1787	32	1	Low	13.7	159786	Salmonella typhi	Klebsiella pneumoniae	8.5	4.4	Amoxicillin	10	1
1790	31	1	Moderate	11.8	149338	Salmonella typhi	-	6.0639	3.8	Azithromycin	10	1
1791	49	1	High	12.4	185115	Salmonella typhi	Klebsiella pneumoniae	8.7	4.6	Amoxicillin	10	0
1792	51	0	Low	12.5	248124	Unknown	Klebsiella pneumoniae	9	3.5	Amoxicillin	10	0
1796	63	1	High	10.4	133666	Staphylococcus	Klebsiella pneumoniae	8.7	4.2	Amoxicillin	10	1
1798	34	0	Moderate	11	149275	Escherichia coli	-	8.6	3.5	Azithromycin	13	1
1812	34	0	High	11.7	125929	Escherichia coli	Klebsiella pneumoniae	8.7	3.5	Ceftriaxone	14	1
1813	59	1	High	12.2	262214	Salmonella typhi	Klebsiella pneumoniae	9.2	3.5	Amoxicillin	9	1
1814	51	1	Moderate	14.7	220513	Staphylococcus	Escherichia coli	8.2	3.9	Amoxicillin	10	1
1818	43	1	High	12.3	227911	Unknown	Escherichia coli	9.2	4.5	Azithromycin	8	0
1819	20	1	Unknown	11.8	245572	Escherichia coli	-	9.4	4.9	Amoxicillin	12	1
1823	24	1	Low	10.9	239060	Staphylococcus	Klebsiella pneumoniae	7.27264	4	Ceftriaxone	10	1
1824	67	1	High	13.6	188685	Escherichia coli	Escherichia coli	8.3	4.7	Ceftriaxone	10	0
1828	19	0	Unknown	13.5	222111	Unknown	-	8.7	4.9	Ceftriaxone	10	1
1834	57	0	Moderate	11.7	196658	Unknown	-	8.4	4.5	Ceftriaxone	10	1
1835	35	1	High	13.4	293494	Escherichia coli	Klebsiella pneumoniae	8.8	3.9	Azithromycin	10	1
1838	32	0	Unknown	13.8	246111	Staphylococcus	Escherichia coli	9.3	4.6	Amoxicillin	14	0
1844	37	0	Unknown	12.5	225673	Salmonella typhi	Klebsiella pneumoniae	10	4.8	Azithromycin	14	0
1846	23	0	Unknown	12.4	177973	Staphylococcus	Escherichia coli	8.5	3.9	Amoxicillin	15	1
1848	55	1	High	11.2	131516	Staphylococcus	Escherichia coli	8.8	4.2	Amoxicillin	13	0
1849	58	0	Moderate	13.3	266849	Unknown	Klebsiella pneumoniae	8.4	4.7	Amoxicillin	9	1
1850	27	0	Unknown	13.1	172393	Salmonella typhi	Klebsiella pneumoniae	8.9	3.6	Azithromycin	12	0
1852	41	1	High	13.9	152225	Unknown	Klebsiella pneumoniae	9.1	4	Ceftriaxone	8	0
1858	55	0	High	13.9	121759	Salmonella typhi	Klebsiella pneumoniae	8	4.2	Azithromycin	9	0
1862	65	0	High	10.3	220353	Salmonella typhi	Klebsiella pneumoniae	8.5	4.1	Amoxicillin	8	1
1864	55	1	High	12.3	260544	Unknown	Klebsiella pneumoniae	9	3.5	Ceftriaxone	6	0
1865	52	1	High	14.1	225376	Unknown	-	8.7	4.9	Amoxicillin	13	0
1866	70	0	Low	10.6	246631	Unknown	-	9.1	4.5	Amoxicillin	11	0
1867	31	1	Unknown	10.1	222307	Escherichia coli	Escherichia coli	8.8	4.1	Ceftriaxone	10	0
1874	27	1	Low	14.5	202101	Escherichia coli	Klebsiella pneumoniae	9.6	4.1	Ceftriaxone	6	0
1877	59	0	High	13.7	218477	Unknown	Escherichia coli	9.1	4	Amoxicillin	11	1
1879	47	0	Unknown	12	155402	Salmonella typhi	Escherichia coli	8.9	4.7	Amoxicillin	10	0
1880	63	0	Unknown	11.5	174242	Staphylococcus	-	9.3	3.8	Azithromycin	7	1
1883	33	0	Moderate	11.6	269082	Unknown	Escherichia coli	9.4	3.9	Azithromycin	9	0
1888	35	1	High	11.3	228269	Unknown	Klebsiella pneumoniae	8.1	4.2	Azithromycin	10	1
1889	64	1	Unknown	14.7	252565	Escherichia coli	Escherichia coli	8.2	3.8	Azithromycin	10	1
1890	22	0	Unknown	14.7	277963	Escherichia coli	Escherichia coli	9.9	4.3	Azithromycin	11	0
1891	67	1	Low	10.6	276620	Escherichia coli	Klebsiella pneumoniae	10	3.7	Amoxicillin	10	1
1892	36	0	Moderate	12	141211	Unknown	-	8.4	4.5	Ceftriaxone	6	1
1894	58	0	High	11.5	165463	Escherichia coli	-	9.9	4.7	Ceftriaxone	10	0
1895	21	0	Moderate	11.4	214135	Escherichia coli	-	8.5	4.1	Amoxicillin	7	0
1910	34	1	Unknown	12.5	215988	Escherichia coli	Escherichia coli	8.7	3.9	Ceftriaxone	11	0
1914	66	0	Unknown	11.2	250524	Escherichia coli	-	9	3.9	Amoxicillin	8	1
1915	41	1	High	13.9	178364	Unknown	Klebsiella pneumoniae	9.7	4.2	Amoxicillin	15	0
1928	49	1	High	14.7	285788	Salmonella typhi	-	8.2	4.1	Azithromycin	10	1
1932	18	0	Low	10.9	188457	Unknown	Klebsiella pneumoniae	8.8	3.7	Azithromycin	13	1
1934	58	0	High	11	139726	Unknown	Klebsiella pneumoniae	8.2	4.5	Ceftriaxone	10	0
1936	67	1	Unknown	13.9	242921	Salmonella typhi	Escherichia coli	9.4	3.8	Amoxicillin	5	0
1938	32	1	Low	14.2	160244	Unknown	Escherichia coli	8.9	3.7	Azithromycin	10	0
1946	40	0	Low	11.1	177798	Unknown	Klebsiella pneumoniae	9.4	4.7	Amoxicillin	10	0
1949	65	1	Unknown	11.5	237296	Escherichia coli	Klebsiella pneumoniae	9.9	4.8	Amoxicillin	13	1
1950	66	1	Low	10.3	171858	Salmonella typhi	Klebsiella pneumoniae	9.6	4.9	Ceftriaxone	5	1
1955	23	0	High	13.2	152380	Escherichia coli	-	9.9	4.6	Ceftriaxone	15	0
1969	59	1	Low	11	279431	Staphylococcus	-	9.7	4.7	Amoxicillin	10	1
1974	30	1	Moderate	10.5	163435	Unknown	-	9.2	4.6	Amoxicillin	5	1
1980	53	1	High	13.8	276211	Unknown	-	7.35199	4.6	Amoxicillin	9	1
1983	20	1	Moderate	14.9	176456	Unknown	Escherichia coli	8.4	4.8	Ceftriaxone	10	0
1993	32	0	Moderate	13.6	177667	Unknown	Klebsiella pneumoniae	8.3	3.5	Azithromycin	11	0
2000	68	0	High	13.9	262155	Salmonella typhi	Escherichia coli	9	4.2	Azithromycin	8	1
2002	48	1	Unknown	12.3	208128	Salmonella typhi	-	8.3	4.3	Ceftriaxone	5	1
2005	67	1	Low	13.1	217075	Salmonella typhi	Escherichia coli	9.8	5	Amoxicillin	10	1
2008	70	1	Low	14.8	200389	Escherichia coli	Escherichia coli	8.7	4.2	Amoxicillin	10	0
2011	24	1	Unknown	13.7	272673	Salmonella typhi	-	8.2	4.2	Azithromycin	11	1
2013	37	0	Moderate	11.1	178774	Unknown	-	10	4	Azithromycin	15	1
2026	21	1	Moderate	10.9	147819	Salmonella typhi	Escherichia coli	5.21765	4.5	Azithromycin	13	1
2028	64	0	Low	12.8	186709	Escherichia coli	Klebsiella pneumoniae	8.8	4.7	Amoxicillin	10	1
2029	63	0	High	11.3	138504	Escherichia coli	-	8	3.7	Azithromycin	10	1
2031	34	0	High	13.8	139590	Escherichia coli	Escherichia coli	8.5	4.4	Amoxicillin	10	0
2032	46	1	Low	11.3	154803	Unknown	-	8.2	4.6	Ceftriaxone	8	1
2044	46	0	Moderate	11.8	178595	Unknown	Escherichia coli	8.3	3.6	Azithromycin	8	1
2045	44	0	Moderate	14.6	211337	Escherichia coli	Escherichia coli	8.4	3.7	Amoxicillin	10	0
2046	32	1	High	11.5	204730	Salmonella typhi	Klebsiella pneumoniae	9.7	3.9	Amoxicillin	10	1
2047	54	1	Unknown	11	266999	Staphylococcus	-	8.3	4.9	Azithromycin	5	0
2050	60	0	Moderate	13.9	165846	Salmonella typhi	Escherichia coli	9.4	5	Azithromycin	10	1
2056	59	0	Unknown	12.7	133464	Unknown	Escherichia coli	9.4	3.7	Amoxicillin	13	1
2068	35	0	Moderate	12.8	202773	Salmonella typhi	Klebsiella pneumoniae	8.7	3.8	Amoxicillin	10	0
2071	43	0	Moderate	10.7	197970	Unknown	Escherichia coli	8.6	4.7	Amoxicillin	12	1
2075	38	0	Low	12.8	126804	Unknown	Klebsiella pneumoniae	9.4	3.9	Ceftriaxone	6	0
2076	37	1	Unknown	11.7	153602	Staphylococcus	Escherichia coli	8.3	4.6	Ceftriaxone	11	0
2077	34	1	Unknown	14.8	120255	Staphylococcus	Escherichia coli	9.9	3.9	Ceftriaxone	8	1
2086	59	1	Unknown	13.5	247444	Escherichia coli	Klebsiella pneumoniae	9.4	3.5	Amoxicillin	12	0
2088	42	1	Low	14	285053	Unknown	Escherichia coli	9.1	4.3	Amoxicillin	10	0
2092	28	1	Moderate	14.9	193536	Unknown	-	8.2	3.6	Amoxicillin	8	1
2103	59	0	Low	13.8	176029	Unknown	-	9.9	4.1	Azithromycin	10	1
2107	42	0	Moderate	10.9	223968	Staphylococcus	Klebsiella pneumoniae	9.9	4.7	Ceftriaxone	15	1
2111	55	0	High	14.4	241787	Unknown	Escherichia coli	8.5	4.6	Ceftriaxone	14	0
2112	38	1	Moderate	13.5	210954	Salmonella typhi	Escherichia coli	9.3	4.4	Azithromycin	5	0
2117	53	1	Unknown	14.6	128488	Escherichia coli	Klebsiella pneumoniae	9.8	4.7	Azithromycin	9	0
2120	20	1	Low	13.8	283791	Staphylococcus	-	9.3	4.1	Azithromycin	10	0
2126	24	0	High	13.8	233659	Salmonella typhi	Escherichia coli	9.6	4.3	Ceftriaxone	10	1
2128	31	1	Unknown	11.6	203732	Escherichia coli	Klebsiella pneumoniae	8	3.9	Ceftriaxone	10	1
2134	34	0	Unknown	12.3	207345	Escherichia coli	-	8.7	3.5	Azithromycin	12	0
2144	58	1	Moderate	13.6	250807	Escherichia coli	-	8.9	3.7	Ceftriaxone	14	0
2151	42	0	Low	13.8	121427	Unknown	Escherichia coli	9.8	4.2	Ceftriaxone	13	0
2152	29	0	Low	11.7	257674	Staphylococcus	-	8.3	6.90851	Amoxicillin	8	1
2161	47	0	Unknown	11.6	191334	Unknown	Escherichia coli	8.9	4.9	Ceftriaxone	11	1
2167	35	0	High	14	251719	Unknown	Escherichia coli	8.3	3.6	Ceftriaxone	12	0
2169	34	1	Moderate	12.8	275995	Salmonella typhi	-	8.8	4.6	Azithromycin	10	1
2171	53	1	High	14.6	212127	Salmonella typhi	Escherichia coli	9.8	4	Amoxicillin	13	0
2176	32	1	High	10.5	289323	Unknown	-	9.7	4.6	Azithromycin	15	1
2177	70	1	Unknown	14.5	251881	Staphylococcus	Escherichia coli	8.6	4.3	Ceftriaxone	6	1
2195	21	1	High	14.5	182597	Unknown	Klebsiella pneumoniae	8.4	4.5	Azithromycin	7	0
2197	22	1	Moderate	12.2	170104	Staphylococcus	Escherichia coli	8.7	4.1	Amoxicillin	14	1
2198	24	1	Moderate	13.5	172544	Unknown	-	9.9	4.1	Amoxicillin	13	0
2209	29	1	Unknown	11	236887	Staphylococcus	-	8.6	4.7	Ceftriaxone	7	1
2214	50	1	Moderate	12.6	263443	Salmonella typhi	Escherichia coli	9.9	4.1	Amoxicillin	10	1
2216	64	0	Unknown	13.6	268625	Unknown	-	9.6	3.6	Amoxicillin	8	0
2225	31	0	Moderate	12	265666	Escherichia coli	Klebsiella pneumoniae	9	4.8	Amoxicillin	13	1
2226	41	0	Moderate	14	197374	Unknown	-	8.3	4.2	Amoxicillin	15	1
2228	27	0	Unknown	12.3	184811	Staphylococcus	Klebsiella pneumoniae	9.8	4.5	Amoxicillin	13	0
2236	35	1	Moderate	11.1	232301	Unknown	Klebsiella pneumoniae	9.2	3.7	Azithromycin	6	0
2243	22	1	High	14.9	269700	Salmonella typhi	-	8.5	4.1	Azithromycin	7	1
2258	43	1	Low	10.4	162860	Staphylococcus	Escherichia coli	9.5	4	Ceftriaxone	10	1
2260	41	0	Unknown	14.5	267185	Staphylococcus	Klebsiella pneumoniae	8.8	3.9	Ceftriaxone	8	1
2273	57	0	Unknown	14	206089	Escherichia coli	-	8.6	4.5	Azithromycin	9	1
2274	51	0	Unknown	10.4	292860	Staphylococcus	Escherichia coli	9.4	3.7	Azithromycin	14	1
2275	31	0	Unknown	10.5	122572	Staphylococcus	-	9.9	3.8	Ceftriaxone	7	1
2278	48	0	Moderate	12.3	228108	Unknown	-	8.9	5	Azithromycin	7	0
2279	43	1	High	12	135752	Unknown	Klebsiella pneumoniae	9.1	4.9	Amoxicillin	9	0
2286	49	1	Low	12.8	274106	Salmonella typhi	Klebsiella pneumoniae	9.4	6.82169	Azithromycin	11	0
2293	43	1	High	14.2	148321	Staphylococcus	Escherichia coli	9	4.8	Azithromycin	10	1
2295	18	1	Moderate	10.8	224095	Salmonella typhi	Escherichia coli	10	4	Azithromycin	10	1
2297	18	0	High	10.1	145800	Salmonella typhi	Klebsiella pneumoniae	9.8	4.3	Amoxicillin	10	0
2299	33	0	High	12.5	207422	Salmonella typhi	Klebsiella pneumoniae	8.7	4.4	Azithromycin	10	1
2300	27	0	Moderate	12.8	177049	Staphylococcus	Klebsiella pneumoniae	5.90564	3.6	Azithromycin	9	1
2302	32	1	Low	12.3	203540	Unknown	Escherichia coli	8.4	4.8	Azithromycin	12	0
2305	46	0	Unknown	11.3	219163	Unknown	-	9	3.7	Azithromycin	9	0
2306	27	0	Unknown	13.6	124060	Staphylococcus	-	9.7	5	Amoxicillin	5	1
2307	33	1	Unknown	12.3	230146	Salmonella typhi	Escherichia coli	9.4	4.9	Ceftriaxone	15	1
2308	60	1	Unknown	11.4	258260	Escherichia coli	Klebsiella pneumoniae	8.8	4	Ceftriaxone	6	1
2313	59	1	High	12.2	262214	Salmonella typhi	Klebsiella pneumoniae	13.635	3.5	Amoxicillin	9	1
2319	20	1	Low	11.8	245572	Unknown	-	9.4	4.9	Amoxicillin	12	1
2321	31	1	Low	11.6	275656	Unknown	Escherichia coli	8.3	5	Azithromycin	11	1
2323	24	1	Unknown	10.9	239060	Staphylococcus	Klebsiella pneumoniae	5.21294	4	Ceftriaxone	9	1
2325	63	1	Low	14.8	232135	Unknown	Klebsiella pneumoniae	9.8	3.8	Ceftriaxone	10	1
2331	35	1	Low	14.1	291619	Escherichia coli	Escherichia coli	9.8	4.4	Ceftriaxone	10	1
2334	57	0	Moderate	11.7	196658	Staphylococcus	-	8.4	4.5	Ceftriaxone	8	1
2337	42	1	Unknown	11.8	170275	Escherichia coli	Escherichia coli	8.4	4.5	Ceftriaxone	15	1
2347	18	0	High	10.7	231875	Unknown	Escherichia coli	8.8	4.9	Amoxicillin	7	0
2356	29	0	Unknown	12.6	277098	Unknown	Escherichia coli	8.5	4.8	Azithromycin	6	0
2361	47	0	Moderate	12.7	277660	Unknown	-	9.3	3.8	Amoxicillin	10	1
2362	65	0	Unknown	10.3	220353	Salmonella typhi	Klebsiella pneumoniae	8.5	4.1	Amoxicillin	8	1
2373	19	0	High	12.1	254478	Staphylococcus	Escherichia coli	8.2	3.8	Azithromycin	10	1
2374	27	1	Unknown	14.5	202101	Escherichia coli	Klebsiella pneumoniae	9.6	4.1	Ceftriaxone	6	0
2375	67	0	Moderate	11.7	247264	Salmonella typhi	Klebsiella pneumoniae	8.9	4.6	Ceftriaxone	8	0
2377	59	0	High	13.7	218477	Salmonella typhi	Escherichia coli	9.1	4	Amoxicillin	10	1
2386	42	1	High	11.5	120681	Unknown	-	8.8	4.3	Ceftriaxone	12	0
2395	21	0	Moderate	11.4	214135	Unknown	-	8.5	4.1	Amoxicillin	7	0
2396	51	0	Moderate	12.1	163976	Unknown	-	9.2	3.8	Amoxicillin	12	1
2407	70	1	Moderate	11	290206	Unknown	-	8.4	4.5	Amoxicillin	9	0
2408	43	1	Unknown	11.9	293139	Staphylococcus	Escherichia coli	8.3	3.8	Ceftriaxone	7	1
2409	60	0	Low	13.9	263736	Unknown	Klebsiella pneumoniae	8.4	3.6	Amoxicillin	9	1
2410	34	1	Moderate	12.5	215988	Unknown	Escherichia coli	8.7	3.9	Ceftriaxone	11	0
2424	21	1	Low	13.7	234102	Escherichia coli	Escherichia coli	11.6077	3.7	Amoxicillin	5	0
2427	21	1	Low	10.4	174021	Staphylococcus	-	8.6	4.1	Ceftriaxone	10	0
2428	49	1	High	14.7	285788	Unknown	-	8.2	4.1	Azithromycin	15	1
2430	18	0	Moderate	13.5	223949	Staphylococcus	-	6.52311	4.4	Azithromycin	12	0
2434	58	0	High	11	139726	Staphylococcus	Klebsiella pneumoniae	8.2	4.5	Ceftriaxone	6	0
2435	46	0	Unknown	11.7	292432	Unknown	Escherichia coli	8.4	4.9	Ceftriaxone	14	0
2436	67	1	Low	13.9	242921	Salmonella typhi	Escherichia coli	9.4	3.8	Amoxicillin	10	0
2439	46	0	Moderate	14.8	277780	Unknown	-	8.4	4.6	Amoxicillin	14	0
2441	40	0	Low	13.8	171420	Unknown	-	9.5	4.3	Ceftriaxone	8	1
2446	40	0	Low	11.1	177798	Staphylococcus	Klebsiella pneumoniae	9.4	4.7	Amoxicillin	7	0
2458	36	1	High	14.9	270984	Unknown	-	9.5	3.7	Amoxicillin	15	0
2462	18	1	Moderate	13.9	136774	Escherichia coli	-	9.8	5	Amoxicillin	10	1
2465	39	0	High	14.7	245738	Escherichia coli	Klebsiella pneumoniae	9.9	4	Azithromycin	10	0
2473	56	0	High	14.8	198377	Unknown	Klebsiella pneumoniae	8.1	4.2	Amoxicillin	10	0
2476	53	1	Low	14.1	125629	Unknown	Escherichia coli	8.6	4.9	Amoxicillin	6	0
2477	27	1	Unknown	10.2	121845	Unknown	-	8.1	4.7	Azithromycin	14	0
2486	47	1	Moderate	10.5	296049	Unknown	Klebsiella pneumoniae	9.6	4.8	Azithromycin	7	0
2491	35	0	Unknown	12.1	290764	Staphylococcus	Klebsiella pneumoniae	9.7	3.6	Azithromycin	13	1
2501	38	0	Unknown	13.9	259366	Unknown	Klebsiella pneumoniae	8.7	4.9	Amoxicillin	15	0
2502	48	1	Moderate	12.3	208128	Unknown	-	8.3	4.3	Ceftriaxone	5	1
2504	56	1	High	14.9	157787	Unknown	Klebsiella pneumoniae	9.4	3.7	Ceftriaxone	13	1
2505	67	1	Unknown	13.1	217075	Salmonella typhi	Escherichia coli	9.8	5	Amoxicillin	13	1
2515	23	0	Unknown	12.8	175829	Escherichia coli	Escherichia coli	8.5	5	Ceftriaxone	13	1
2517	50	0	Moderate	14.4	282514	Unknown	Escherichia coli	9.7	3.6	Amoxicillin	9	1
2519	48	1	Unknown	12.1	233494	Salmonella typhi	-	8.4	4.9	Ceftriaxone	10	0
2521	32	0	Moderate	10.3	269533	Unknown	-	10	3.7	Amoxicillin	8	0
2526	21	1	Unknown	10.9	147819	Unknown	Escherichia coli	8.8	4.5	Azithromycin	13	1
2530	63	0	Unknown	13.4	150384	Staphylococcus	Klebsiella pneumoniae	9.8	4	Ceftriaxone	5	0
2536	48	0	Moderate	12.1	213106	Escherichia coli	-	8.7	4.4	Ceftriaxone	10	0
2537	34	0	Moderate	10.4	227434	Staphylococcus	Klebsiella pneumoniae	8.9	4.2	Azithromycin	10	1
2541	68	1	Unknown	13.4	240767	Unknown	Klebsiella pneumoniae	9	4.4	Ceftriaxone	6	1
2549	68	1	Unknown	12.8	124105	Salmonella typhi	Klebsiella pneumoniae	8.4	4.8	Azithromycin	12	0
2554	64	1	Low	11.8	218056	Unknown	-	8.6	4.3	Azithromycin	14	1
2555	30	1	High	11.6	271906	Unknown	Escherichia coli	9.9	4.4	Amoxicillin	15	0
2565	39	1	Unknown	11.3	233052	Salmonella typhi	Escherichia coli	9	4	Amoxicillin	9	1
2570	34	1	Low	11	299040	Unknown	-	9.9	4	Ceftriaxone	12	1
2576	37	1	Low	11.7	153602	Unknown	Escherichia coli	8.3	4.6	Ceftriaxone	11	0
2582	40	0	Moderate	14.5	123716	Unknown	-	9.2	4	Ceftriaxone	7	1
2584	38	1	Unknown	12.7	222301	Staphylococcus	Klebsiella pneumoniae	9.4	3.7	Ceftriaxone	14	1
2592	28	1	Moderate	14.9	193536	Unknown	-	8.2	3.6	Amoxicillin	10	1
2594	21	0	High	14.2	180288	Unknown	-	9.1	3.5	Amoxicillin	7	0
2596	21	1	Low	10.5	194804	Unknown	Escherichia coli	8.7	4.3	Amoxicillin	9	1
2599	63	1	Low	13.1	255927	Unknown	Escherichia coli	9.5	4.5	Amoxicillin	15	1
2601	38	0	Unknown	13.9	293212	Escherichia coli	Klebsiella pneumoniae	9.2	3.8	Azithromycin	12	1
2603	59	0	Unknown	13.8	176029	Salmonella typhi	-	9.9	4.1	Azithromycin	8	1
2604	28	0	Unknown	10.9	232128	Salmonella typhi	Escherichia coli	8.3	4.5	Amoxicillin	12	0
2608	20	1	Unknown	14.4	212938	Escherichia coli	Escherichia coli	8.8	3.8	Amoxicillin	11	0
2609	29	0	Unknown	10.2	281529	Staphylococcus	Escherichia coli	9.4	3.7	Amoxicillin	15	1
2620	20	1	Unknown	13.8	283791	Staphylococcus	-	9.3	4.1	Azithromycin	13	0
2623	18	0	Moderate	11.7	228923	Unknown	Escherichia coli	11.4338	4.2	Azithromycin	13	0
2625	60	1	Moderate	10.2	147573	Unknown	Escherichia coli	9.2	3.7	Ceftriaxone	13	0
2626	24	0	High	13.8	233659	Unknown	Escherichia coli	9.6	4.3	Ceftriaxone	8	1
2627	25	1	High	10.3	150715	Unknown	-	8.1	4.6	Amoxicillin	11	1
2634	34	0	High	12.3	207345	Unknown	-	8.7	3.5	Azithromycin	10	0
2636	55	1	Low	11.1	232215	Unknown	Klebsiella pneumoniae	8	4.7	Azithromycin	8	1
2649	45	0	Unknown	10.9	148417	Salmonella typhi	-	10	4.1	Amoxicillin	9	0
2650	40	1	Moderate	13.2	296947	Unknown	Escherichia coli	9.7	4.7	Amoxicillin	10	0
2658	70	1	Low	14	283006	Unknown	Klebsiella pneumoniae	9.3	4.2	Azithromycin	8	0
2664	34	1	Moderate	12.1	201587	Staphylococcus	Escherichia coli	9.6	4.5	Ceftriaxone	14	1
2666	23	0	Unknown	14	129476	Staphylococcus	Escherichia coli	9	5	Azithromycin	13	1
2672	63	1	Unknown	10.4	123473	Escherichia coli	-	8.8	4	Azithromycin	7	1
2673	59	0	Unknown	10	190527	Escherichia coli	Escherichia coli	9.5	6.92396	Amoxicillin	8	1
2675	66	1	Unknown	12.2	127651	Staphylococcus	Escherichia coli	8.4	3.5	Azithromycin	10	1
2681	46	1	Low	11.2	240018	Unknown	Klebsiella pneumoniae	8.4	3.8	Azithromycin	12	0
2682	49	0	Unknown	13.8	204987	Unknown	Klebsiella pneumoniae	8.3	4.4	Azithromycin	5	1
2690	26	1	Moderate	13.7	159499	Escherichia coli	-	10	4.5	Ceftriaxone	10	0
2694	36	0	High	14.7	126949	Unknown	Escherichia coli	9.8	4.9	Azithromycin	15	0
2697	22	1	Unknown	12.2	170104	Staphylococcus	Escherichia coli	8.7	4.1	Amoxicillin	14	1
2698	24	1	Unknown	13.5	172544	Staphylococcus	-	9.9	4.1	Amoxicillin	10	0
2700	51	0	Moderate	13.6	289899	Unknown	Klebsiella pneumoniae	9.5	4.6	Amoxicillin	6	1
2703	32	0	Unknown	11.1	171322	Escherichia coli	-	9.7	4.5	Ceftriaxone	7	1
2715	54	0	High	10.7	208888	Unknown	-	9.7	4	Amoxicillin	10	1
2716	64	0	Unknown	13.6	268625	Escherichia coli	-	9.6	3.6	Amoxicillin	8	0
2718	47	0	High	10	244392	Staphylococcus	Escherichia coli	8.4	5	Ceftriaxone	10	0
2726	41	0	Unknown	14	197374	Escherichia coli	-	8.3	4.2	Amoxicillin	15	1
2727	65	0	Low	11.5	264097	Escherichia coli	Escherichia coli	8.3	4.5	Amoxicillin	10	1
2733	28	1	Unknown	13.7	247281	Staphylococcus	-	8.8	4.1	Azithromycin	13	1
2735	44	0	Unknown	10	211914	Salmonella typhi	Klebsiella pneumoniae	9.8	4.2	Amoxicillin	8	1
2744	32	1	Moderate	11.8	271383	Salmonella typhi	-	8.7	4.1	Amoxicillin	10	1
2745	69	0	High	12.6	289018	Unknown	Escherichia coli	9.2	3.6	Amoxicillin	5	1
2763	64	1	Low	12.6	212644	Salmonella typhi	Klebsiella pneumoniae	9.9	4.6	Azithromycin	10	0
2767	37	0	High	13.6	272076	Staphylococcus	Klebsiella pneumoniae	8.8	3.5	Azithromycin	13	1
2769	25	0	High	12.2	293506	Unknown	Klebsiella pneumoniae	8.9	4.1	Ceftriaxone	5	1
2774	51	0	Low	10.4	292860	Unknown	Escherichia coli	9.4	3.7	Azithromycin	14	1
2775	31	0	High	10.5	122572	Unknown	-	9.9	3.8	Ceftriaxone	7	1
2777	33	0	Unknown	13.6	267979	Salmonella typhi	Escherichia coli	8.7	3.9	Amoxicillin	14	1
2779	43	1	High	12	135752	Salmonella typhi	Klebsiella pneumoniae	10.9211	4.9	Amoxicillin	9	0
2780	25	0	Unknown	13.1	261383	Escherichia coli	-	10	4.5	Amoxicillin	11	0
2788	51	1	Low	11.4	179461	Unknown	Escherichia coli	9.1	4.5	Ceftriaxone	5	1
2794	22	1	Low	14.4	233424	Escherichia coli	-	6.83286	3.7	Ceftriaxone	14	1
2795	18	1	Moderate	10.8	224095	Unknown	Escherichia coli	10	4	Azithromycin	8	1
2803	24	1	Unknown	13.6	209748	Unknown	Escherichia coli	9.5	4.7	Ceftriaxone	11	1
2806	27	0	Moderate	13.6	124060	Staphylococcus	-	9.7	5	Amoxicillin	10	1
2810	39	1	Moderate	13.8	153174	Unknown	-	9.4	4.5	Amoxicillin	10	0
2818	43	1	High	12.3	227911	Escherichia coli	Escherichia coli	9.2	4.5	Azithromycin	8	0
2819	20	1	Low	11.8	245572	Escherichia coli	-	9.4	4.9	Amoxicillin	12	1
2823	24	1	Low	10.9	239060	Staphylococcus	Klebsiella pneumoniae	9	4	Ceftriaxone	9	1
2828	19	0	Unknown	13.5	222111	Staphylococcus	-	8.7	4.9	Ceftriaxone	8	1
2829	67	0	High	10.4	273449	Unknown	-	8.9	3.5	Amoxicillin	7	0
2854	43	1	High	11.8	204601	Unknown	-	8	3.7	Amoxicillin	8	1
2862	65	0	High	10.3	220353	Unknown	Klebsiella pneumoniae	8.5	4.1	Amoxicillin	8	1
2867	31	1	Low	10.1	222307	Escherichia coli	Escherichia coli	8.8	4.1	Ceftriaxone	10	0
2870	54	0	Moderate	10.1	182700	Unknown	Escherichia coli	9.7	4.3	Amoxicillin	6	1
2875	67	0	Unknown	11.7	247264	Salmonella typhi	Klebsiella pneumoniae	8.9	4.6	Ceftriaxone	10	0
2890	22	0	Unknown	14.7	277963	Escherichia coli	Escherichia coli	7.71776	4.3	Azithromycin	11	0
2896	51	0	Moderate	12.1	163976	Unknown	-	9.2	3.8	Amoxicillin	10	1
2897	26	0	Moderate	11.4	222508	Escherichia coli	-	9.6	3.5	Azithromycin	10	1
2911	51	0	Low	10.8	258485	Unknown	Escherichia coli	8	4.6	Ceftriaxone	11	0
2912	46	1	Moderate	13.8	135292	Escherichia coli	-	14.0193	4.8	Azithromycin	9	0
2921	35	0	Low	13.6	224323	Unknown	Klebsiella pneumoniae	9.4	4.7	Amoxicillin	10	1
2926	50	0	Unknown	10.9	226451	Escherichia coli	Klebsiella pneumoniae	8.7	4.6	Azithromycin	14	0
2928	49	1	Unknown	14.7	285788	Salmonella typhi	-	8.2	4.1	Azithromycin	15	1
2934	58	0	High	11	139726	Staphylococcus	Klebsiella pneumoniae	8.2	4.5	Ceftriaxone	10	0
2937	55	0	Low	11.6	241507	Unknown	Klebsiella pneumoniae	8.9	4.6	Azithromycin	10	0
2948	23	0	Unknown	10.8	297073	Salmonella typhi	Klebsiella pneumoniae	8.1	4.3	Amoxicillin	7	1
2953	42	1	High	14.4	134382	Escherichia coli	-	8.7	3.7	Ceftriaxone	10	1
2958	36	1	Unknown	14.9	270984	Escherichia coli	-	9.5	3.7	Amoxicillin	10	0
2959	44	0	High	11	178327	Staphylococcus	Klebsiella pneumoniae	8.1	3.6	Ceftriaxone	6	1
2961	18	1	Low	11.4	258530	Unknown	Escherichia coli	8.9	4.3	Azithromycin	7	1
2977	27	1	Moderate	10.2	121845	Salmonella typhi	-	8.1	4.7	Azithromycin	10	0
2979	29	0	Unknown	14.1	286194	Escherichia coli	Klebsiella pneumoniae	9.2	3.7	Ceftriaxone	7	1
2984	58	1	Low	10.2	191834	Unknown	Klebsiella pneumoniae	9.2	4.2	Ceftriaxone	10	0
2989	50	1	Moderate	12	262919	Staphylococcus	-	9	3.9	Azithromycin	10	1
3001	38	0	Low	13.9	259366	Unknown	Klebsiella pneumoniae	8.7	4.9	Amoxicillin	15	0
3022	20	1	Low	14.2	232404	Unknown	Escherichia coli	10.126	3.8	Ceftriaxone	7	1
3024	53	1	Low	12.3	196866	Unknown	-	8.2	3.7	Ceftriaxone	14	0
3036	48	0	Moderate	12.1	213106	Unknown	-	8.7	4.4	Ceftriaxone	14	0
3039	55	1	Low	12.1	190759	Escherichia coli	Escherichia coli	8.74943	3.9	Ceftriaxone	10	0
3040	58	1	Moderate	11.4	125831	Staphylococcus	Klebsiella pneumoniae	8.5	4.4	Azithromycin	10	1
3062	61	0	Unknown	11.6	139761	Staphylococcus	Klebsiella pneumoniae	9.4	3.8	Azithromycin	13	1
3064	22	1	High	11.3	298257	Salmonella typhi	Escherichia coli	9.9	4	Amoxicillin	10	0
3076	37	1	Low	11.7	153602	Staphylococcus	Escherichia coli	8.3	4.6	Ceftriaxone	10	0
3079	62	1	Low	10.5	192953	Unknown	Escherichia coli	8.1	4.2	Amoxicillin	12	1
3080	62	0	Low	12.6	179031	Staphylococcus	-	8.1	4.3	Ceftriaxone	10	1
3085	53	1	Moderate	13.9	206539	Salmonella typhi	-	9.7	4.5	Ceftriaxone	10	1
3091	42	1	Unknown	11.3	175743	Staphylococcus	-	8.9	4.5	Amoxicillin	10	0
3092	28	1	Unknown	14.9	193536	Staphylococcus	-	8.2	3.6	Amoxicillin	8	1
3096	21	1	Low	10.5	194804	Salmonella typhi	Escherichia coli	8.7	4.3	Amoxicillin	10	1
3098	61	1	High	10.2	261628	Unknown	-	8.1	4	Azithromycin	12	1
3100	35	1	Moderate	14.4	299799	Staphylococcus	Escherichia coli	9.7	4.8	Amoxicillin	10	1
3119	29	1	Low	12.3	169752	Unknown	-	9.7	3.5	Amoxicillin	5	0
3122	33	0	Unknown	11	141738	Escherichia coli	Klebsiella pneumoniae	8.6	4.7	Ceftriaxone	5	0
3131	60	1	Low	12	193271	Unknown	Klebsiella pneumoniae	8.5	3.9	Amoxicillin	14	0
3132	32	0	High	12.8	217500	Unknown	Escherichia coli	8.8	4.8	Ceftriaxone	15	0
3133	47	0	Moderate	11.3	172687	Unknown	-	8.8	4.3	Amoxicillin	13	1
3134	34	0	High	12.3	207345	Unknown	-	8.7	3.5	Azithromycin	12	0
3141	30	0	High	11.9	292256	Unknown	Klebsiella pneumoniae	9	3.8	Azithromycin	10	0
3142	22	1	High	12	130911	Unknown	Klebsiella pneumoniae	8.8	4.8	Amoxicillin	10	1
3143	48	1	Unknown	10.3	168075	Escherichia coli	Klebsiella pneumoniae	8.7	4.5	Ceftriaxone	11	0
3147	52	0	Low	14	142783	Unknown	Klebsiella pneumoniae	9.7	4	Ceftriaxone	10	0
3155	36	1	High	10.8	219905	Unknown	Klebsiella pneumoniae	9.1	4.8	Ceftriaxone	6	0
3157	55	1	Low	15	163088	Unknown	Escherichia coli	8.7	4.7	Azithromycin	10	1
3163	44	0	Low	14.9	237458	Unknown	-	9	4.9	Azithromycin	13	0
3172	63	1	Moderate	10.4	123473	Escherichia coli	-	8.8	4	Azithromycin	10	1
3175	66	1	Low	12.2	127651	Unknown	Escherichia coli	8.4	3.5	Azithromycin	10	1
3176	32	1	Unknown	10.5	289323	Staphylococcus	-	9.7	6.83097	Azithromycin	15	1
3181	46	1	Low	11.2	240018	Unknown	Klebsiella pneumoniae	6.74227	3.8	Azithromycin	12	0
3186	47	1	Low	13.1	198078	Unknown	-	9	4.6	Amoxicillin	10	0
3187	36	1	Unknown	11.1	224202	Salmonella typhi	-	8.8	3.9	Azithromycin	15	1
3195	21	1	Unknown	14.5	182597	Escherichia coli	Klebsiella pneumoniae	8.4	4.5	Azithromycin	7	0
3199	35	0	Low	12.4	229907	Unknown	Escherichia coli	9.9	4.4	Azithromycin	10	1
3207	60	0	Moderate	10.6	256250	Unknown	Escherichia coli	8.1	4.9	Azithromycin	10	0
3210	57	1	Unknown	11.2	152117	Escherichia coli	Escherichia coli	9.3	4.2	Azithromycin	15	1
3212	68	1	Unknown	13.4	165111	Escherichia coli	-	9.9	3.8	Ceftriaxone	14	1
3216	64	0	Moderate	13.6	268625	Escherichia coli	-	9.6	3.6	Amoxicillin	10	0
3221	63	1	Moderate	11.2	270096	Escherichia coli	Escherichia coli	8.7	4.5	Ceftriaxone	10	1
3222	49	1	Moderate	14.6	139074	Unknown	Escherichia coli	8.9	4.5	Amoxicillin	10	1
3230	62	1	Low	12.6	157204	Staphylococcus	Klebsiella pneumoniae	12.9978	4.1	Azithromycin	14	0
3235	44	0	Moderate	10	211914	Unknown	Klebsiella pneumoniae	9.8	4.2	Amoxicillin	8	1
3240	54	1	High	12.4	187155	Unknown	Klebsiella pneumoniae	9	3.6	Ceftriaxone	10	0
3241	70	0	Unknown	13	237778	Staphylococcus	Klebsiella pneumoniae	9.6	4.8	Amoxicillin	5	1
3243	22	1	Unknown	14.9	269700	Salmonella typhi	-	8.5	4.1	Azithromycin	7	1
3245	69	0	High	12.6	289018	Escherichia coli	Escherichia coli	5.90469	3.6	Amoxicillin	10	1
3246	58	0	Moderate	14.5	193798	Staphylococcus	Klebsiella pneumoniae	8.6	3.7	Azithromycin	10	0
3251	30	0	Low	10.9	166253	Staphylococcus	Klebsiella pneumoniae	9	6.55276	Amoxicillin	12	0
3258	43	1	Low	10.4	162860	Unknown	Escherichia coli	9.5	4	Ceftriaxone	8	1
3260	41	0	Low	14.5	267185	Staphylococcus	Klebsiella pneumoniae	5.3858	3.9	Ceftriaxone	8	1
3262	24	1	Low	11.1	290878	Staphylococcus	Escherichia coli	8.8	4.7	Amoxicillin	10	0
3268	36	0	Low	13.1	195874	Staphylococcus	-	9	4	Ceftriaxone	13	0
3269	25	0	High	12.2	293506	Staphylococcus	Klebsiella pneumoniae	8.9	4.1	Ceftriaxone	10	1
3271	31	1	Moderate	13.8	297910	Escherichia coli	Klebsiella pneumoniae	9.2	4.3	Azithromycin	10	1
3272	28	0	Low	11.3	139608	Escherichia coli	-	8.7	3.9	Ceftriaxone	10	0
3273	57	0	Low	14	206089	Unknown	-	8.6	4.5	Azithromycin	10	1
3278	48	0	Moderate	12.3	228108	Staphylococcus	-	7.4048	5	Azithromycin	7	0
3286	49	1	Low	12.8	274106	Unknown	Klebsiella pneumoniae	9.4	4.6	Azithromycin	11	0
3287	32	1	Unknown	13.7	159786	Salmonella typhi	Klebsiella pneumoniae	8.5	4.4	Amoxicillin	8	1
3293	43	1	High	14.2	148321	Unknown	Escherichia coli	9	4.8	Azithromycin	8	1
3294	22	1	Low	14.4	233424	Escherichia coli	-	9.3	3.7	Ceftriaxone	10	1
3299	33	0	High	12.5	207422	Unknown	Klebsiella pneumoniae	8.7	4.4	Azithromycin	5	1
3300	27	0	Moderate	12.8	177049	Unknown	Klebsiella pneumoniae	9.7	3.6	Azithromycin	9	1
3301	60	0	High	13.8	182928	Unknown	-	8.7	4.1	Amoxicillin	13	0
3304	32	0	High	13.9	241071	Escherichia coli	-	8.2	4.9	Azithromycin	10	1
3305	46	0	Unknown	11.3	219163	Salmonella typhi	-	9	3.7	Azithromycin	9	0
3308	60	1	Unknown	11.4	258260	Unknown	Klebsiella pneumoniae	8.8	4	Ceftriaxone	6	1
3322	65	1	Unknown	11.8	203679	Salmonella typhi	-	8.2	4.1	Ceftriaxone	9	0
3327	26	1	Low	10.6	232881	Unknown	Escherichia coli	8.2	4.7	Amoxicillin	9	1
3333	39	0	Moderate	15	188616	Unknown	-	9.5	4.7	Azithromycin	10	1
3336	62	0	High	14.2	222478	Unknown	Klebsiella pneumoniae	9.4	3.7	Ceftriaxone	10	0
3337	42	1	Moderate	11.8	170275	Escherichia coli	Escherichia coli	8.4	4.5	Ceftriaxone	10	1
3350	27	0	Unknown	13.1	172393	Salmonella typhi	Klebsiella pneumoniae	8.9	3.6	Azithromycin	10	0
3367	31	1	Low	10.1	222307	Unknown	Escherichia coli	8.8	4.1	Ceftriaxone	6	0
3368	25	1	Low	11.9	136347	Unknown	Klebsiella pneumoniae	9.3	4.9	Amoxicillin	14	1
3374	27	1	Low	14.5	202101	Escherichia coli	Klebsiella pneumoniae	9.6	4.1	Ceftriaxone	10	0
3376	39	1	Unknown	13.7	242459	Escherichia coli	Escherichia coli	9	4	Ceftriaxone	12	0
3379	47	0	High	12	155402	Salmonella typhi	Escherichia coli	8.9	4.7	Amoxicillin	10	0
3382	45	1	Moderate	10.3	262761	Staphylococcus	Klebsiella pneumoniae	9.7	4.2	Amoxicillin	10	0
3398	64	0	Low	13	274927	Staphylococcus	-	8.6	4.1	Amoxicillin	13	0
3412	46	1	Unknown	13.8	135292	Escherichia coli	-	9	4.8	Azithromycin	9	0
3419	32	1	Unknown	12	166094	Unknown	Escherichia coli	9.5	4.1	Amoxicillin	10	0
3422	65	0	Moderate	12.8	200217	Salmonella typhi	-	9	5	Azithromycin	10	0
3423	33	1	Low	10.9	297825	Unknown	Klebsiella pneumoniae	8.4	4.9	Ceftriaxone	6	0
3433	46	1	High	11.3	233748	Unknown	Escherichia coli	9.6	4.3	Azithromycin	15	0
3445	49	0	Unknown	12.6	227175	Escherichia coli	Escherichia coli	8.1	4	Ceftriaxone	9	0
3447	35	1	Unknown	13.5	131020	Salmonella typhi	Escherichia coli	8.4	3.6	Azithromycin	5	1
3449	65	1	Moderate	11.5	237296	Unknown	Klebsiella pneumoniae	9.9	4.8	Amoxicillin	13	1
3451	21	1	Unknown	14.5	145663	Escherichia coli	Klebsiella pneumoniae	9.5	4.4	Amoxicillin	12	1
3452	23	1	Moderate	14.6	192384	Staphylococcus	Escherichia coli	9.2	4.5	Azithromycin	10	0
3453	42	1	Unknown	14.4	134382	Escherichia coli	-	8.7	3.7	Ceftriaxone	9	1
3456	48	0	Unknown	10.5	207266	Salmonella typhi	Klebsiella pneumoniae	8.7	3.9	Ceftriaxone	10	1
3459	44	0	High	11	178327	Staphylococcus	Klebsiella pneumoniae	8.1	3.6	Ceftriaxone	10	1
3461	18	1	Low	11.4	258530	Unknown	Escherichia coli	8.9	4.3	Azithromycin	10	1
3463	31	0	Moderate	14.9	202641	Escherichia coli	Escherichia coli	9.57766	3.7	Ceftriaxone	8	0
3466	55	1	Low	10.8	175100	Unknown	Escherichia coli	9	4.7	Azithromycin	15	1
3477	27	1	Moderate	10.2	121845	Salmonella typhi	-	8.1	4.7	Azithromycin	14	0
3478	33	1	High	12.4	227708	Unknown	-	9.7	4.8	Azithromycin	10	0
3491	35	0	Unknown	12.1	290764	Staphylococcus	Klebsiella pneumoniae	9.46431	3.6	Azithromycin	13	1
3496	31	0	Low	14.9	239852	Unknown	-	8.8	4.2	Amoxicillin	15	1
3512	64	1	Moderate	13.8	168887	Staphylococcus	Escherichia coli	8.7	4.9	Azithromycin	10	1
3514	19	0	Unknown	13.9	229204	Staphylococcus	-	9.6	5	Ceftriaxone	10	0
3521	32	0	Unknown	10.3	269533	Unknown	-	10	3.7	Amoxicillin	10	0
3527	31	1	Unknown	10.1	177467	Staphylococcus	Escherichia coli	9.2	4.6	Ceftriaxone	12	0
3537	34	0	Moderate	10.4	227434	Unknown	Klebsiella pneumoniae	8.9	4.2	Azithromycin	10	1
3544	46	0	Unknown	11.8	178595	Staphylococcus	Escherichia coli	8.3	3.6	Azithromycin	8	1
3551	41	0	Low	14.6	132423	Unknown	Klebsiella pneumoniae	9.3	4.8	Ceftriaxone	6	1
3559	58	0	Low	12.8	226660	Escherichia coli	Klebsiella pneumoniae	9.1	3.6	Azithromycin	10	1
3565	39	1	High	11.3	233052	Salmonella typhi	Escherichia coli	9	4	Amoxicillin	10	1
3566	49	1	High	11.8	157731	Unknown	Escherichia coli	9.2	4.9	Ceftriaxone	10	0
3569	37	1	High	14.7	247630	Staphylococcus	-	8.7	4	Amoxicillin	10	0
3584	38	1	Moderate	12.7	222301	Unknown	Klebsiella pneumoniae	9.4	3.7	Ceftriaxone	14	1
3589	47	0	Moderate	10.5	256449	Salmonella typhi	-	9.9	4.2	Azithromycin	10	0
3595	32	0	High	13.1	125605	Unknown	-	8.3	4.2	Amoxicillin	10	1
3603	59	0	Low	13.8	176029	Salmonella typhi	-	9.9	4.1	Azithromycin	8	1
3606	60	1	Unknown	11.2	247329	Salmonella typhi	-	9.8	4.8	Azithromycin	8	0
3609	29	0	Moderate	10.2	281529	Staphylococcus	Escherichia coli	9.4	3.7	Amoxicillin	10	1
3611	55	0	High	14.4	241787	Escherichia coli	Escherichia coli	8.5	4.6	Ceftriaxone	10	0
3614	47	0	High	11.1	228631	Escherichia coli	Klebsiella pneumoniae	9.3	3.9	Amoxicillin	10	0
3615	50	1	Moderate	10.3	227431	Unknown	-	9.9	4.1	Amoxicillin	10	0
3618	32	1	Low	10.5	256889	Unknown	Klebsiella pneumoniae	9.7	4.2	Amoxicillin	6	1
3627	25	1	High	10.3	150715	Salmonella typhi	-	8.1	4.6	Amoxicillin	10	1
3636	55	1	Low	11.1	232215	Staphylococcus	Klebsiella pneumoniae	8	4.7	Azithromycin	10	1
3642	22	1	Unknown	12	130911	Staphylococcus	Klebsiella pneumoniae	8.8	4.8	Amoxicillin	8	1
3645	23	1	Unknown	10.6	131751	Staphylococcus	Escherichia coli	9.2	4	Azithromycin	11	1
3647	52	0	Low	14	142783	Unknown	Klebsiella pneumoniae	9.7	4	Ceftriaxone	8	0
3653	22	0	High	10.2	171452	Unknown	Klebsiella pneumoniae	8.4	3.7	Ceftriaxone	10	1
3663	44	0	Low	14.9	237458	Staphylococcus	-	9	4.9	Azithromycin	10	0
3692	67	0	Moderate	12	268578	Unknown	Klebsiella pneumoniae	10	4.3	Azithromycin	5	1
3694	36	0	Unknown	14.7	126949	Salmonella typhi	Escherichia coli	9.8	4.9	Azithromycin	15	0
3695	21	1	High	14.5	182597	Escherichia coli	Klebsiella pneumoniae	8.4	4.5	Azithromycin	10	0
3699	35	0	Unknown	12.4	229907	Salmonella typhi	Escherichia coli	9.9	4.4	Azithromycin	12	1
3700	51	0	Moderate	13.6	289899	Escherichia coli	Klebsiella pneumoniae	9.5	4.6	Amoxicillin	10	1
3702	50	0	High	11.5	178069	Salmonella typhi	Escherichia coli	8.4	4.7	Azithromycin	10	1
3704	38	1	High	11.6	238774	Unknown	Klebsiella pneumoniae	9.4	4.2	Amoxicillin	10	0
3707	60	0	Unknown	10.6	256250	Staphylococcus	Escherichia coli	8.1	4.9	Azithromycin	10	0
3708	52	0	Low	13.9	146470	Staphylococcus	Escherichia coli	8.9	3.7	Azithromycin	10	1
3726	41	0	Moderate	14	197374	Escherichia coli	-	11.1409	4.2	Amoxicillin	15	1
3733	28	1	Moderate	13.7	247281	Unknown	-	8.8	4.1	Azithromycin	13	1
3744	32	1	Unknown	11.8	271383	Salmonella typhi	-	8.7	4.1	Amoxicillin	6	1
3745	69	0	Unknown	12.6	289018	Escherichia coli	Escherichia coli	9.2	3.6	Amoxicillin	5	1
3747	54	1	High	12.4	197608	Unknown	Klebsiella pneumoniae	8.4	4	Ceftriaxone	11	0
3748	19	1	Moderate	12.6	252629	Unknown	Escherichia coli	9.1	3.9	Ceftriaxone	9	0
3749	61	1	Unknown	10.9	221440	Staphylococcus	Escherichia coli	9.2	4.9	Amoxicillin	7	0
3753	58	1	Moderate	13	218991	Staphylococcus	Klebsiella pneumoniae	8.1	4.2	Ceftriaxone	10	0
3755	23	0	Unknown	11.1	195391	Escherichia coli	-	8.3	4.9	Ceftriaxone	5	1
3761	32	1	Unknown	10.5	130848	Salmonella typhi	-	9.5	4.5	Ceftriaxone	9	0
3762	24	1	Low	11.1	290878	Unknown	Escherichia coli	8.8	4.7	Amoxicillin	8	0
3774	51	0	Low	10.4	292860	Staphylococcus	Escherichia coli	9.4	3.7	Azithromycin	10	1
3776	40	1	High	12.8	221970	Unknown	Klebsiella pneumoniae	9.4	4.6	Azithromycin	10	1
3782	27	1	Low	12.3	240582	Unknown	Klebsiella pneumoniae	9.2	4.1	Azithromycin	8	0
3784	59	0	High	13.3	177558	Staphylococcus	Escherichia coli	9.7	4.8	Ceftriaxone	10	1
3805	46	0	High	11.3	219163	Unknown	-	9	3.7	Azithromycin	9	0
3807	33	1	Moderate	12.3	230146	Salmonella typhi	Escherichia coli	9.4	4.9	Ceftriaxone	10	1
3810	39	1	Unknown	13.8	153174	Escherichia coli	-	9.4	4.5	Amoxicillin	12	0
3812	34	0	High	11.7	125929	Escherichia coli	Klebsiella pneumoniae	5.68685	3.5	Ceftriaxone	14	1
3837	42	1	Moderate	11.8	170275	Unknown	Escherichia coli	8.4	4.5	Ceftriaxone	10	1
3841	27	1	Unknown	10.8	283337	Escherichia coli	Klebsiella pneumoniae	8.8	3.9	Amoxicillin	11	1
3844	37	0	Low	12.5	225673	Unknown	Klebsiella pneumoniae	10	4.8	Azithromycin	14	0
3846	23	0	High	12.4	177973	Staphylococcus	Escherichia coli	8.5	3.9	Amoxicillin	10	1
3847	18	0	High	10.7	231875	Staphylococcus	Escherichia coli	8.8	4.9	Amoxicillin	10	0
3849	58	0	Moderate	13.3	266849	Staphylococcus	Klebsiella pneumoniae	8.4	4.7	Amoxicillin	10	1
3851	42	1	Unknown	12.9	256066	Unknown	-	9.2	4.1	Ceftriaxone	8	0
3861	47	0	Unknown	12.7	277660	Salmonella typhi	-	9.3	3.8	Amoxicillin	13	1
3869	45	1	Low	10.6	270652	Staphylococcus	Escherichia coli	6.59316	4.1	Ceftriaxone	6	0
3883	33	0	Unknown	11.6	269082	Staphylococcus	Escherichia coli	9.4	3.9	Azithromycin	10	0
3884	57	1	Moderate	14.7	261054	Staphylococcus	Escherichia coli	9	3.9	Azithromycin	10	0
3893	36	0	Low	10.7	282394	Unknown	Klebsiella pneumoniae	9.5	4.7	Amoxicillin	5	0
3895	21	0	Unknown	11.4	214135	Escherichia coli	-	8.5	4.1	Amoxicillin	7	0
3906	50	1	Unknown	10.6	293648	Staphylococcus	Klebsiella pneumoniae	9.1	5	Amoxicillin	13	1
3907	70	1	Moderate	11	290206	Escherichia coli	-	8.4	4.5	Amoxicillin	10	0
3914	66	0	Low	11.2	250524	Escherichia coli	-	9	3.9	Amoxicillin	10	1
3916	19	0	Low	12.1	128224	Staphylococcus	Escherichia coli	7.78951	4.9	Amoxicillin	15	1
3923	33	1	Low	10.9	297825	Staphylococcus	Klebsiella pneumoniae	8.4	4.9	Ceftriaxone	10	0
3924	21	1	Low	13.7	234102	Escherichia coli	Escherichia coli	8.9	3.7	Amoxicillin	10	0
3926	50	0	High	10.9	226451	Escherichia coli	Klebsiella pneumoniae	5.33184	4.6	Azithromycin	14	0
3930	18	0	Moderate	13.5	223949	Staphylococcus	-	9.76223	4.4	Azithromycin	12	0
3931	30	1	Unknown	12.9	166858	Escherichia coli	-	9.1	4.7	Amoxicillin	10	0
3938	32	1	Low	14.2	160244	Unknown	Escherichia coli	8.9	3.7	Azithromycin	14	0
3948	23	0	Unknown	10.8	297073	Salmonella typhi	Klebsiella pneumoniae	8.1	4.3	Amoxicillin	10	1
3955	23	0	Unknown	13.2	152380	Escherichia coli	-	9.9	4.6	Ceftriaxone	15	0
3961	18	1	Low	11.4	258530	Staphylococcus	Escherichia coli	8.9	4.3	Azithromycin	10	1
3970	22	0	Moderate	12.4	140498	Escherichia coli	-	5.07561	5	Azithromycin	10	1
3975	52	1	Unknown	12.6	179472	Staphylococcus	Klebsiella pneumoniae	9	4.7	Azithromycin	12	0
3979	29	0	High	14.1	286194	Unknown	Klebsiella pneumoniae	9.2	3.7	Ceftriaxone	7	1
3983	20	1	Moderate	14.9	176456	Salmonella typhi	Escherichia coli	8.4	4.8	Ceftriaxone	10	0
3994	28	0	Moderate	10.4	181154	Staphylococcus	Klebsiella pneumoniae	5.62175	4.5	Amoxicillin	6	0
4000	68	0	High	13.9	262155	Salmonella typhi	Escherichia coli	9	4.2	Azithromycin	10	1
4002	48	1	Moderate	12.3	208128	Salmonella typhi	-	8.3	4.3	Ceftriaxone	10	1
4009	28	0	Moderate	14.7	250223	Unknown	-	9.6	4.1	Ceftriaxone	5	1
4013	37	0	Unknown	11.1	178774	Escherichia coli	-	10	4	Azithromycin	15	1
4021	32	0	Moderate	10.3	269533	Staphylococcus	-	10	3.7	Amoxicillin	10	0
4036	48	0	Moderate	12.1	213106	Escherichia coli	-	11.4322	4.4	Ceftriaxone	14	0
4043	51	0	Moderate	11.7	273730	Escherichia coli	Klebsiella pneumoniae	9.3	3.8	Azithromycin	10	1
4045	44	0	Unknown	14.6	211337	Escherichia coli	Escherichia coli	8.4	3.7	Amoxicillin	13	0
4048	54	0	High	13.1	149319	Staphylococcus	Klebsiella pneumoniae	8.5	4.7	Azithromycin	10	0
4057	40	1	High	10.8	143215	Staphylococcus	Escherichia coli	9	3.8	Amoxicillin	10	0
4071	43	0	Moderate	10.7	197970	Escherichia coli	Escherichia coli	8.6	4.7	Amoxicillin	10	1
4078	53	1	Unknown	12.1	158382	Salmonella typhi	-	8.5	3.7	Azithromycin	14	1
4086	59	1	Moderate	13.5	247444	Unknown	Klebsiella pneumoniae	9.4	3.5	Amoxicillin	12	0
4087	67	1	Moderate	13.2	143442	Staphylococcus	Escherichia coli	9.6	4.7	Azithromycin	10	0
4089	47	0	Moderate	10.5	256449	Unknown	-	9.9	4.2	Azithromycin	7	0
4097	70	1	High	13.2	240427	Unknown	Escherichia coli	9.6	4.6	Amoxicillin	8	1
4101	38	0	Low	13.9	293212	Unknown	Klebsiella pneumoniae	9.2	3.8	Azithromycin	12	1
4105	53	1	High	14.5	138711	Unknown	-	9.4	4.7	Azithromycin	10	1
4107	42	0	Moderate	10.9	223968	Unknown	Klebsiella pneumoniae	9.9	4.7	Ceftriaxone	15	1
4120	20	1	Low	13.8	283791	Unknown	-	9.3	4.1	Azithromycin	13	0
4122	33	0	Low	11	141738	Escherichia coli	Klebsiella pneumoniae	8.6	4.7	Ceftriaxone	10	0
4133	47	0	Unknown	11.3	172687	Staphylococcus	-	8.8	4.3	Amoxicillin	13	1
4134	34	0	Unknown	12.3	207345	Escherichia coli	-	8.7	3.5	Azithromycin	10	0
4138	53	0	Moderate	14.2	241424	Unknown	Escherichia coli	9.2	4.8	Azithromycin	5	1
4143	48	1	Low	10.3	168075	Unknown	Klebsiella pneumoniae	8.7	4.5	Ceftriaxone	10	0
4148	68	0	High	10.8	275083	Unknown	Escherichia coli	9.6	4.7	Ceftriaxone	14	1
4149	45	0	Moderate	10.9	148417	Salmonella typhi	-	10	6.85487	Amoxicillin	9	0
4152	29	0	Low	11.7	257674	Unknown	-	8.3	4.2	Amoxicillin	10	1
4159	32	1	Unknown	14.6	285586	Salmonella typhi	Escherichia coli	9.6	4.7	Ceftriaxone	7	0
4161	47	0	High	11.6	191334	Unknown	Escherichia coli	8.9	4.9	Ceftriaxone	11	1
4171	53	1	High	14.6	212127	Salmonella typhi	Escherichia coli	9.8	4	Amoxicillin	10	0
4179	42	1	Unknown	11.4	225541	Staphylococcus	Escherichia coli	9.7	4.9	Amoxicillin	14	1
4184	19	0	Low	12.7	219844	Escherichia coli	Klebsiella pneumoniae	5.58452	4.7	Azithromycin	5	1
4185	29	0	Moderate	10.2	269063	Escherichia coli	-	8.4	4.1	Ceftriaxone	5	1
4189	24	1	Moderate	11	138251	Unknown	-	7.68956	4.6	Azithromycin	5	1
4191	48	1	Unknown	14.7	120593	Unknown	Klebsiella pneumoniae	8.1	3.9	Amoxicillin	7	0
4197	22	1	Moderate	12.2	170104	Unknown	Escherichia coli	8.7	4.1	Amoxicillin	14	1
4205	57	0	High	10.3	196319	Escherichia coli	Klebsiella pneumoniae	7.15659	4.1	Azithromycin	6	0
4206	69	1	High	14.3	234261	Staphylococcus	Klebsiella pneumoniae	10.0834	4.1	Amoxicillin	7	0
4207	60	0	Unknown	10.6	256250	Unknown	Escherichia coli	8.1	4.9	Azithromycin	10	0
4219	31	1	Unknown	12.9	167056	Salmonella typhi	-	8.9	4.3	Amoxicillin	10	0
4221	63	1	Moderate	11.2	270096	Unknown	Escherichia coli	8.7	4.5	Ceftriaxone	12	1
4230	62	1	Low	12.6	157204	Unknown	Klebsiella pneumoniae	9	4.1	Azithromycin	14	0
4233	28	1	Moderate	13.7	247281	Staphylococcus	-	8.8	4.1	Azithromycin	10	1
4234	23	0	Moderate	14	195962	Escherichia coli	Escherichia coli	8.5	4.8	Amoxicillin	10	1
4256	31	0	Low	10.6	251934	Unknown	Escherichia coli	9.8	4.1	Azithromycin	10	0
4258	43	1	Unknown	10.4	162860	Staphylococcus	Escherichia coli	9.5	4	Ceftriaxone	8	1
4262	24	1	Unknown	11.1	290878	Staphylococcus	Escherichia coli	8.8	4.7	Amoxicillin	8	0
4279	43	1	High	12	135752	Salmonella typhi	Klebsiella pneumoniae	9.1	4.9	Amoxicillin	10	0
4294	22	1	Unknown	14.4	233424	Escherichia coli	-	9.3	3.7	Ceftriaxone	14	1
4297	18	0	Unknown	10.1	145800	Salmonella typhi	Klebsiella pneumoniae	9.8	4.3	Amoxicillin	9	0
4299	33	0	Unknown	12.5	207422	Salmonella typhi	Klebsiella pneumoniae	8.7	4.4	Azithromycin	5	1
4301	60	0	High	13.8	182928	Salmonella typhi	-	8.7	4.1	Amoxicillin	10	0
4302	32	1	Unknown	12.3	203540	Unknown	Escherichia coli	8.4	4.8	Azithromycin	12	0
4304	32	0	Unknown	13.9	241071	Escherichia coli	-	8.72687	4.9	Azithromycin	15	1
4310	39	1	Moderate	13.8	153174	Escherichia coli	-	14.6677	4.5	Amoxicillin	12	0
4315	42	0	Unknown	14.7	230812	Escherichia coli	Escherichia coli	7.70809	4.5	Amoxicillin	5	1
4323	24	1	Low	10.9	239060	Unknown	Klebsiella pneumoniae	9	4	Ceftriaxone	9	1
4324	67	1	Unknown	13.6	188685	Escherichia coli	Escherichia coli	8.3	4.7	Ceftriaxone	10	0
4340	36	1	Unknown	13.6	237925	Unknown	Escherichia coli	9.6	4.7	Azithromycin	10	1
4344	37	0	Low	12.5	225673	Salmonella typhi	Klebsiella pneumoniae	10	4.8	Azithromycin	10	0
4350	27	0	Unknown	13.1	172393	Unknown	Klebsiella pneumoniae	8.9	3.6	Azithromycin	12	0
4352	41	1	High	13.9	152225	Unknown	Klebsiella pneumoniae	9.1	4	Ceftriaxone	10	0
4357	39	1	Moderate	10.4	152731	Staphylococcus	Klebsiella pneumoniae	8.1	4.7	Ceftriaxone	10	0
4368	25	1	Low	11.9	136347	Salmonella typhi	Klebsiella pneumoniae	9.3	4.9	Amoxicillin	10	1
4373	19	0	High	12.1	254478	Unknown	Escherichia coli	8.2	3.8	Azithromycin	12	1
4378	62	0	Low	11	153088	Salmonella typhi	Escherichia coli	9.8	4.6	Amoxicillin	10	0
4380	63	0	Unknown	11.5	174242	Unknown	-	9.3	3.8	Azithromycin	7	1
4382	45	1	Unknown	10.3	262761	Staphylococcus	Klebsiella pneumoniae	9.7	4.2	Amoxicillin	10	0
4383	33	0	Moderate	11.6	269082	Staphylococcus	Escherichia coli	9.4	3.9	Azithromycin	9	0
4388	35	1	High	11.3	228269	Unknown	Klebsiella pneumoniae	8.1	4.2	Azithromycin	12	1
4389	64	1	Low	14.7	252565	Unknown	Escherichia coli	8.2	3.8	Azithromycin	10	1
4401	53	1	Moderate	10.9	222298	Unknown	Klebsiella pneumoniae	8.6	4.8	Azithromycin	13	0
4411	51	0	Low	10.8	258485	Salmonella typhi	Escherichia coli	8	4.6	Ceftriaxone	10	0
4418	61	1	High	14	251573	Unknown	Escherichia coli	9.5	3.7	Ceftriaxone	13	0
4419	32	1	Low	12	166094	Unknown	Escherichia coli	9.5	4.1	Amoxicillin	7	0
4421	35	0	Unknown	13.6	224323	Salmonella typhi	Klebsiella pneumoniae	9.4	4.7	Amoxicillin	5	1
4424	21	1	Unknown	13.7	234102	Escherichia coli	Escherichia coli	8.9	3.7	Amoxicillin	5	0
4443	38	1	Moderate	10.2	122498	Staphylococcus	-	9.1	4.6	Ceftriaxone	10	0
4444	68	1	Low	10.5	142428	Unknown	Escherichia coli	8.6	4.2	Amoxicillin	8	0
4451	21	1	Low	14.5	145663	Unknown	Klebsiella pneumoniae	9.5	4.4	Amoxicillin	12	1
4460	64	0	Moderate	12.1	188483	Unknown	-	9.7	4.2	Ceftriaxone	13	1
4462	18	1	Unknown	13.9	136774	Escherichia coli	-	9.8	5	Amoxicillin	8	1
4464	20	1	Unknown	10.5	160320	Unknown	Klebsiella pneumoniae	8.7	4.7	Azithromycin	10	1
4467	24	0	Moderate	13.4	270002	Unknown	Escherichia coli	8.7	4.9	Azithromycin	12	1
4470	22	0	Unknown	12.4	140498	Escherichia coli	-	8.7	5	Azithromycin	14	1
4497	27	0	Low	14.2	259369	Unknown	Klebsiella pneumoniae	9.2	4.4	Azithromycin	8	1
4501	38	0	Low	13.9	259366	Escherichia coli	Klebsiella pneumoniae	8.7	4.9	Amoxicillin	10	0
4522	20	1	Low	14.2	232404	Staphylococcus	Escherichia coli	6.10133	3.8	Ceftriaxone	7	1
4523	48	1	High	13.2	130876	Unknown	-	8.3	4.4	Ceftriaxone	10	1
4525	29	0	Low	11.5	226715	Unknown	Escherichia coli	8.4	4.2	Amoxicillin	10	0
4526	21	1	Moderate	10.9	147819	Salmonella typhi	Escherichia coli	8.8	4.5	Azithromycin	10	1
4527	31	1	Low	10.1	177467	Staphylococcus	Escherichia coli	9.2	4.6	Ceftriaxone	10	0
4533	41	0	High	14.6	231163	Unknown	Klebsiella pneumoniae	8.4	4	Ceftriaxone	11	1
4543	51	0	Unknown	11.7	273730	Escherichia coli	Klebsiella pneumoniae	9.3	3.8	Azithromycin	10	1
4544	46	0	Moderate	11.8	178595	Unknown	Escherichia coli	8.3	3.6	Azithromycin	10	1
4545	44	0	Moderate	14.6	211337	Unknown	Escherichia coli	8.4	3.7	Amoxicillin	13	0
4559	58	0	Unknown	12.8	226660	Escherichia coli	Klebsiella pneumoniae	9.1	3.6	Azithromycin	7	1
4572	28	0	High	14	251367	Staphylococcus	Klebsiella pneumoniae	8.8	3.8	Azithromycin	10	1
4585	53	1	Unknown	13.9	206539	Salmonella typhi	-	9.7	4.5	Ceftriaxone	13	1
4587	67	1	Unknown	13.2	143442	Staphylococcus	Escherichia coli	9.6	4.7	Azithromycin	6	0
4590	45	1	Moderate	10.1	221098	Salmonella typhi	-	9.9	3.8	Amoxicillin	10	1
4602	51	0	Low	14.8	128204	Unknown	Escherichia coli	8.8	4.8	Azithromycin	10	1
4605	53	1	Unknown	14.5	138711	Staphylococcus	-	9.4	4.7	Azithromycin	8	1
4616	59	0	Unknown	13.9	275815	Escherichia coli	Escherichia coli	9.6	4.1	Ceftriaxone	9	1
4628	31	1	Moderate	11.6	203732	Escherichia coli	Klebsiella pneumoniae	8	3.9	Ceftriaxone	10	1
4640	41	1	Unknown	14	219718	Unknown	Klebsiella pneumoniae	8	4.1	Amoxicillin	14	1
4643	48	1	Low	10.3	168075	Escherichia coli	Klebsiella pneumoniae	8.7	4.5	Ceftriaxone	10	0
4653	22	0	High	10.2	171452	Escherichia coli	Klebsiella pneumoniae	7.39382	3.7	Ceftriaxone	10	1
4662	46	0	High	11.6	154095	Escherichia coli	Klebsiella pneumoniae	9	5	Ceftriaxone	10	1
4668	56	1	Low	11.4	226983	Escherichia coli	-	8	3.9	Amoxicillin	10	1
4669	34	1	Moderate	12.8	275995	Salmonella typhi	-	10.7784	4.6	Azithromycin	14	1
4680	18	1	High	12.4	207917	Salmonella typhi	Escherichia coli	6.0221	4	Azithromycin	13	1
4685	29	0	Moderate	10.2	269063	Escherichia coli	-	8.4	4.1	Ceftriaxone	10	1
4693	58	0	Moderate	10.3	126391	Unknown	Klebsiella pneumoniae	8.6	4.7	Amoxicillin	10	1
4697	22	1	Moderate	12.2	170104	Staphylococcus	Escherichia coli	9.63338	4.1	Amoxicillin	14	1
4703	32	0	Unknown	11.1	171322	Unknown	-	9.7	4.5	Ceftriaxone	7	1
4717	21	0	High	10.4	223413	Salmonella typhi	Escherichia coli	9.2	4.7	Amoxicillin	10	1
4724	22	1	Unknown	10.3	176742	Unknown	Klebsiella pneumoniae	8.8	4.8	Amoxicillin	15	1
4728	27	0	Low	12.3	184811	Unknown	Klebsiella pneumoniae	9.8	4.5	Amoxicillin	13	0
4731	31	0	Unknown	11.8	259855	Escherichia coli	Klebsiella pneumoniae	9.1	3.9	Ceftriaxone	7	1
4738	69	0	Moderate	11.7	200188	Unknown	-	9.5	4.5	Azithromycin	10	1
4739	50	1	Unknown	12.6	171477	Staphylococcus	Klebsiella pneumoniae	9.9	4.5	Ceftriaxone	10	1
4746	58	0	Unknown	14.5	193798	Staphylococcus	Klebsiella pneumoniae	5.62443	3.7	Azithromycin	10	0
4755	23	0	Moderate	11.1	195391	Escherichia coli	-	8.3	4.9	Ceftriaxone	10	1
4759	29	1	High	12.7	184020	Unknown	Klebsiella pneumoniae	8.3	3.6	Amoxicillin	8	1
4765	22	0	Unknown	10.1	172574	Unknown	Klebsiella pneumoniae	8.4	4.6	Amoxicillin	9	0
4767	37	0	High	13.6	272076	Unknown	Klebsiella pneumoniae	8.8	3.5	Azithromycin	13	1
4769	25	0	Unknown	12.2	293506	Unknown	Klebsiella pneumoniae	8.9	4.1	Ceftriaxone	5	1
4782	27	1	Unknown	12.3	240582	Salmonella typhi	Klebsiella pneumoniae	9.2	4.1	Azithromycin	10	0
4796	63	1	Unknown	10.4	133666	Unknown	Klebsiella pneumoniae	8.7	4.2	Amoxicillin	6	1
4808	60	1	High	11.4	258260	Unknown	Klebsiella pneumoniae	8.8	4	Ceftriaxone	6	1
4814	51	1	Moderate	14.7	220513	Unknown	Escherichia coli	8.2	3.9	Amoxicillin	11	1
4816	37	1	Unknown	13	182340	Staphylococcus	Klebsiella pneumoniae	8.9	3.8	Ceftriaxone	7	0
4825	63	1	Low	14.8	232135	Staphylococcus	Klebsiella pneumoniae	14.3829	3.8	Ceftriaxone	5	1
4826	24	0	Moderate	11.9	255792	Unknown	Escherichia coli	8.9	4.1	Amoxicillin	10	1
4839	53	0	Unknown	13.7	157167	Unknown	-	9.9	3.8	Ceftriaxone	10	0
4842	27	0	Unknown	13.3	189420	Escherichia coli	-	8.3	4.5	Amoxicillin	7	0
4843	57	1	High	11	203016	Unknown	-	9.3	4.4	Amoxicillin	10	0
4854	43	1	High	11.8	204601	Escherichia coli	-	8	3.7	Amoxicillin	10	1
4860	25	1	Low	13.1	211847	Unknown	-	9.1	4	Ceftriaxone	15	1
4864	55	1	High	12.3	260544	Salmonella typhi	Klebsiella pneumoniae	9	3.5	Ceftriaxone	10	0
4865	52	1	High	14.1	225376	Unknown	-	8.7	4.9	Amoxicillin	10	0
4866	70	0	Unknown	10.6	246631	Staphylococcus	-	9.1	4.5	Amoxicillin	11	0
4884	57	1	Moderate	14.7	261054	Unknown	Escherichia coli	9	3.9	Azithromycin	10	0
4887	58	1	High	11.8	154557	Staphylococcus	-	8.4	4.6	Amoxicillin	10	0
4891	67	1	Unknown	10.6	276620	Escherichia coli	Klebsiella pneumoniae	10	3.7	Amoxicillin	12	1
4894	58	0	Unknown	11.5	165463	Unknown	-	9.9	4.7	Ceftriaxone	14	0
4909	60	0	Unknown	13.9	263736	Salmonella typhi	Klebsiella pneumoniae	8.4	3.6	Amoxicillin	10	1
4913	68	0	Low	13	168405	Unknown	Escherichia coli	8.9	4.4	Azithromycin	10	1
4914	66	0	Low	11.2	250524	Unknown	-	9	3.9	Amoxicillin	10	1
4919	32	1	Low	12	166094	Salmonella typhi	Escherichia coli	9.5	4.1	Amoxicillin	10	0
4920	24	1	Moderate	13.6	145376	Escherichia coli	-	8.3	4.5	Amoxicillin	10	1
4929	47	1	Low	11.7	274681	Salmonella typhi	-	8.6	3.8	Azithromycin	10	1
4932	18	0	Unknown	10.9	188457	Unknown	Klebsiella pneumoniae	8.8	3.7	Azithromycin	13	1
4936	67	1	Low	13.9	242921	Salmonella typhi	Escherichia coli	14.1177	3.8	Amoxicillin	5	0
4938	32	1	Unknown	14.2	160244	Escherichia coli	Escherichia coli	8.9	3.7	Azithromycin	14	0
4941	40	0	Unknown	13.8	171420	Staphylococcus	-	5.4472	4.3	Ceftriaxone	10	1
4952	23	1	Unknown	14.6	192384	Unknown	Escherichia coli	9.2	4.5	Azithromycin	5	0
4953	42	1	High	14.4	134382	Escherichia coli	-	8.7	3.7	Ceftriaxone	9	1
4954	42	1	High	12.9	174928	Unknown	-	9.4	4.7	Ceftriaxone	10	1
4961	18	1	Unknown	11.4	258530	Unknown	Escherichia coli	8.9	4.3	Azithromycin	7	1
4968	54	0	Unknown	14.7	221510	Unknown	Escherichia coli	8.5	4.9	Azithromycin	9	1
4974	30	1	Moderate	10.5	163435	Staphylococcus	-	9.2	4.6	Amoxicillin	10	1
4988	55	0	Unknown	13.8	171116	Unknown	-	8.6	3.8	Azithromycin	10	0
4990	33	0	High	11	183052	Unknown	Escherichia coli	8.6	4.8	Azithromycin	10	0
4992	35	1	Unknown	12.7	132392	Unknown	Escherichia coli	8.6	4.9	Amoxicillin	13	0
5007	55	1	Low	14.9	178364	Unknown	-	9.1	4.7	Ceftriaxone	10	1
5008	70	1	Low	14.8	200389	Unknown	Escherichia coli	8.7	4.2	Amoxicillin	6	0
5014	19	0	Low	13.9	229204	Staphylococcus	-	9.6	5	Ceftriaxone	10	0
5032	46	1	Low	11.3	154803	Escherichia coli	-	8.2	4.6	Ceftriaxone	10	1
5041	68	1	Low	13.4	240767	Unknown	Klebsiella pneumoniae	9	4.4	Ceftriaxone	10	1
5052	49	1	Unknown	10.4	203504	Staphylococcus	Klebsiella pneumoniae	8.7	4.8	Amoxicillin	14	0
5060	40	1	High	14	240563	Unknown	Klebsiella pneumoniae	8	4.6	Ceftriaxone	11	0
5066	49	1	High	11.8	157731	Staphylococcus	Escherichia coli	9.2	4.9	Ceftriaxone	10	0
5079	62	1	Unknown	10.5	192953	Salmonella typhi	Escherichia coli	8.1	4.2	Amoxicillin	12	1
5085	53	1	Moderate	13.9	206539	Salmonella typhi	-	10.2548	4.5	Ceftriaxone	13	1
5089	47	0	Unknown	10.5	256449	Salmonella typhi	-	9.9	4.2	Azithromycin	7	0
5105	53	1	High	14.5	138711	Staphylococcus	-	11.7797	4.7	Azithromycin	8	1
5106	60	1	Moderate	11.2	247329	Unknown	-	9.8	4.8	Azithromycin	8	0
5108	20	1	Low	14.4	212938	Escherichia coli	Escherichia coli	6.19125	3.8	Amoxicillin	11	0
5123	18	0	Moderate	11.7	228923	Unknown	Escherichia coli	8.7	4.2	Azithromycin	13	0
5127	25	1	Unknown	10.3	150715	Salmonella typhi	-	8.1	4.6	Amoxicillin	11	1
5135	65	0	Unknown	11.3	142806	Salmonella typhi	Escherichia coli	8.2	4.2	Amoxicillin	10	0
5140	41	1	Unknown	14	219718	Staphylococcus	Klebsiella pneumoniae	8	4.1	Amoxicillin	14	1
5145	23	1	High	10.6	131751	Unknown	Escherichia coli	9.2	4	Azithromycin	10	1
5153	22	0	Unknown	10.2	171452	Unknown	Klebsiella pneumoniae	8.4	3.7	Ceftriaxone	10	1
5154	19	1	High	12.8	167640	Salmonella typhi	Klebsiella pneumoniae	9.4	3.8	Azithromycin	10	1
5158	70	1	Low	14	283006	Staphylococcus	Klebsiella pneumoniae	9.3	4.2	Azithromycin	10	0
5162	46	0	High	11.6	154095	Escherichia coli	Klebsiella pneumoniae	11.3643	5	Ceftriaxone	12	1
5163	44	0	Low	14.9	237458	Unknown	-	9	4.9	Azithromycin	10	0
5178	52	0	Moderate	13.2	165120	Unknown	-	9.5	4.4	Azithromycin	12	1
5187	36	1	Low	11.1	224202	Salmonella typhi	-	8.8	3.9	Azithromycin	10	1
5190	26	1	Unknown	13.7	159499	Escherichia coli	-	10	4.5	Ceftriaxone	5	0
5196	41	1	High	10.5	153282	Unknown	Escherichia coli	9.8	3.9	Amoxicillin	9	1
5204	38	1	Unknown	11.6	238774	Salmonella typhi	Klebsiella pneumoniae	9.4	4.2	Amoxicillin	10	0
5212	68	1	High	13.4	165111	Escherichia coli	-	7.25051	3.8	Ceftriaxone	14	1
5217	21	0	High	10.4	223413	Unknown	Escherichia coli	9.2	4.7	Amoxicillin	13	1
5223	33	1	Unknown	10.3	212043	Escherichia coli	Escherichia coli	9.4	3.9	Ceftriaxone	8	0
5231	31	0	Low	11.8	259855	Unknown	Klebsiella pneumoniae	9.1	3.9	Ceftriaxone	7	1
5240	54	1	High	12.4	187155	Unknown	Klebsiella pneumoniae	9	3.6	Ceftriaxone	8	0
5241	70	0	Unknown	13	237778	Unknown	Klebsiella pneumoniae	9.6	4.8	Amoxicillin	5	1
5252	59	0	Unknown	12.3	164755	Salmonella typhi	Escherichia coli	8.2	4.8	Ceftriaxone	15	0
5259	29	1	High	12.7	184020	Unknown	Klebsiella pneumoniae	6.9552	3.6	Amoxicillin	8	1
5268	36	0	Low	13.1	195874	Staphylococcus	-	6.91302	4	Ceftriaxone	13	0
5276	40	1	High	12.8	221970	Staphylococcus	Klebsiella pneumoniae	9.4	4.6	Azithromycin	10	1
5280	25	0	Low	13.1	261383	Escherichia coli	-	10	4.5	Amoxicillin	10	0
5303	24	1	Low	13.6	209748	Salmonella typhi	Escherichia coli	9.5	4.7	Ceftriaxone	10	1
5306	27	0	Unknown	13.6	124060	Unknown	-	9.7	5	Amoxicillin	5	1
5311	55	0	Unknown	14.7	135664	Staphylococcus	Klebsiella pneumoniae	10	5	Amoxicillin	10	0
5315	42	0	High	14.7	230812	Unknown	Escherichia coli	9.8	4.5	Amoxicillin	5	1
5327	26	1	Low	10.6	232881	Salmonella typhi	Escherichia coli	13.6605	4.7	Amoxicillin	9	1
5328	19	0	Low	13.5	222111	Unknown	-	8.7	4.9	Ceftriaxone	10	1
5330	57	1	Unknown	12.5	128331	Salmonella typhi	-	8.9	4.4	Amoxicillin	12	0
5349	58	0	Moderate	13.3	266849	Unknown	Klebsiella pneumoniae	8.4	4.7	Amoxicillin	10	1
5365	52	1	Unknown	14.1	225376	Escherichia coli	-	8.7	4.9	Amoxicillin	13	0
5368	25	1	Low	11.9	136347	Unknown	Klebsiella pneumoniae	14.8588	4.9	Amoxicillin	14	1
5381	29	0	Unknown	13.8	178039	Staphylococcus	Escherichia coli	9.5	4.6	Amoxicillin	9	0
5389	64	1	Low	14.7	252565	Escherichia coli	Escherichia coli	8.2	3.8	Azithromycin	10	1
5397	26	0	Unknown	11.4	222508	Unknown	-	9.6	3.5	Azithromycin	15	1
5414	66	0	Low	11.2	250524	Unknown	-	9	3.9	Amoxicillin	8	1
5420	24	1	Unknown	13.6	145376	Unknown	-	8.3	4.5	Amoxicillin	9	1
5425	36	1	Unknown	12	186476	Unknown	-	8.6	4	Azithromycin	10	0
5457	43	0	Low	14.2	166308	Unknown	-	8.5	3.6	Azithromycin	8	1
5460	64	0	Moderate	12.1	188483	Escherichia coli	-	9.7	4.2	Ceftriaxone	10	1
5463	31	0	Unknown	14.9	202641	Escherichia coli	Escherichia coli	9.6	3.7	Ceftriaxone	8	0
5466	55	1	Low	10.8	175100	Escherichia coli	Escherichia coli	9	5.3091	Azithromycin	15	1
5468	54	0	High	14.7	221510	Unknown	Escherichia coli	8.5	4.9	Azithromycin	9	1
5481	53	0	High	13.7	238248	Salmonella typhi	Klebsiella pneumoniae	8.5	6.50224	Ceftriaxone	10	0
5484	58	1	Low	10.2	191834	Unknown	Klebsiella pneumoniae	9.2	4.2	Ceftriaxone	14	0
5490	33	0	High	11	183052	Escherichia coli	Escherichia coli	8.6	4.8	Azithromycin	10	0
5496	31	0	Low	14.9	239852	Staphylococcus	-	8.8	4.2	Amoxicillin	10	1
5497	27	0	Unknown	14.2	259369	Unknown	Klebsiella pneumoniae	9.2	4.4	Azithromycin	8	1
5503	33	1	Unknown	10.7	251028	Unknown	-	10	3.8	Azithromycin	15	0
5504	56	1	High	14.9	157787	Unknown	Klebsiella pneumoniae	9.4	3.7	Ceftriaxone	10	1
5509	28	0	Unknown	14.7	250223	Unknown	-	9.6	4.1	Ceftriaxone	5	1
5529	63	0	Unknown	11.3	138504	Escherichia coli	-	8	3.7	Azithromycin	15	1
5533	41	0	Unknown	14.6	231163	Salmonella typhi	Klebsiella pneumoniae	8.4	4	Ceftriaxone	11	1
5541	68	1	Low	13.4	240767	Escherichia coli	Klebsiella pneumoniae	9	4.4	Ceftriaxone	10	1
5542	58	1	Unknown	12	179443	Unknown	Escherichia coli	9.5	4.1	Ceftriaxone	9	1
5543	51	0	Moderate	11.7	273730	Unknown	Klebsiella pneumoniae	9.3	3.8	Azithromycin	6	1
5546	32	1	High	11.5	204730	Unknown	Klebsiella pneumoniae	9.7	3.9	Amoxicillin	13	1
5547	54	1	Moderate	11	266999	Unknown	-	8.3	4.9	Azithromycin	5	0
5569	37	1	Unknown	14.7	247630	Staphylococcus	-	8.7	4	Amoxicillin	11	0
5571	43	0	Unknown	10.7	197970	Escherichia coli	Escherichia coli	8.6	4.7	Amoxicillin	10	1
5587	67	1	Moderate	13.2	143442	Unknown	Escherichia coli	9.6	4.7	Azithromycin	6	0
5589	47	0	Unknown	10.5	256449	Unknown	-	9.9	4.2	Azithromycin	7	0
5591	42	1	Unknown	11.3	175743	Staphylococcus	-	8.9	4.5	Amoxicillin	9	0
5602	51	0	Low	14.8	128204	Unknown	Escherichia coli	8.8	4.8	Azithromycin	13	1
5607	42	0	Unknown	10.9	223968	Staphylococcus	Klebsiella pneumoniae	9.9	4.7	Ceftriaxone	15	1
5613	26	0	Low	12.9	286100	Salmonella typhi	Klebsiella pneumoniae	9.2	4.5	Amoxicillin	10	0
5615	50	1	Moderate	10.3	227431	Staphylococcus	-	5.33107	4.1	Amoxicillin	13	0
5616	59	0	High	13.9	275815	Escherichia coli	Escherichia coli	9.6	4.1	Ceftriaxone	10	1
5634	34	0	High	12.3	207345	Escherichia coli	-	8.7	3.5	Azithromycin	10	0
5656	47	1	Low	13.4	219780	Unknown	Escherichia coli	9.1	4.4	Amoxicillin	9	0
5662	46	0	High	11.6	154095	Unknown	Klebsiella pneumoniae	9	5	Ceftriaxone	12	1
5667	35	0	High	14	251719	Salmonella typhi	Escherichia coli	8.3	3.6	Ceftriaxone	10	0
5676	32	1	High	10.5	289323	Staphylococcus	-	9.7	4.6	Azithromycin	10	1
5684	19	0	Low	12.7	219844	Unknown	Klebsiella pneumoniae	10	4.7	Azithromycin	5	1
5706	69	1	Unknown	14.3	234261	Staphylococcus	Klebsiella pneumoniae	9.7	4.1	Amoxicillin	7	0
5708	52	0	Unknown	13.9	146470	Staphylococcus	Escherichia coli	8.9	3.7	Azithromycin	6	1
5721	63	1	Unknown	11.2	270096	Unknown	Escherichia coli	8.7	4.5	Ceftriaxone	10	1
5726	41	0	Moderate	14	197374	Escherichia coli	-	8.3	4.2	Amoxicillin	10	1
5734	23	0	Unknown	14	195962	Escherichia coli	Escherichia coli	8.5	4.8	Amoxicillin	6	1
5739	50	1	Unknown	12.6	171477	Unknown	Klebsiella pneumoniae	9.9	4.5	Ceftriaxone	10	1
5744	32	1	Moderate	11.8	271383	Unknown	-	8.7	4.1	Amoxicillin	6	1

## Sheet: Missing Report
	0
Patient ID	0
Age	0
Gender	0
Symptoms Severity	629
Hemoglobin (g/dL)	0
Platelet Count	0
Blood Culture Bacteria	832
Urine Culture Bacteria	0
Calcium (mg/dL)	0
Potassium (mmol/L)	0
Current Medication	0
Treatment Duration	731
Treatment Outcome	576

## Sheet: Statistics
	Patient ID	Age	Gender	Symptoms Severity	Hemoglobin (g/dL)	Platelet Count	Blood Culture Bacteria	Urine Culture Bacteria	Calcium (mg/dL)	Potassium (mmol/L)	Current Medication	Treatment Duration	Treatment Outcome
count	1659	1659	1659	1659	1659	1659	1659	1659	1659	1659	1659	1659	1659
unique				4			4	3			3
top				Low			Unknown	Escherichia coli			Amoxicillin
freq				478			491	586			610
mean	1969.82	42.6426	0.51296		12.4903	209115			9.01656	4.28895		9.96624	0.544304
std	1634.22	15.0374	0.499983		1.46331	49861.2			0.89412	0.472852		2.70751	0.498183
min	2	18	0		10	120255			5.07561	3.5		5	0
0.25	534	31	0		11.2	169516			8.5	3.9		8	0
0.5	1526	42	1		12.4	211914			9	4.3		10	1
0.75	3218.5	55	1		13.8	250918			9.5	4.7		12	1
max	5744	70	1		15	299799			14.9014	6.92396		15	1

## Sheet: Outcome Distribution
Treatment Outcome	count
1	903
0	756

## Sheet: physiological_filters
Variable	Invalid_Records
Hemoglobin (g/dL)	264
Platelet Count	0
Calcium (mg/dL)	161
Potassium (mmol/L)	239
summary
Before_Filter	After_Filter	Removed_Records
2304	1659	645

## Sheet: Predictions
Patient_ID	Predicted_Resistance_Proxy_Score	Predicted_Typhoid_Probability	Actual_Drug	Treatment_Outcome	Original_Treatment_Duration	Top1_Drug	Top1_Probability	Top2_Drug	Top2_Probability
628	10.1904	0.274741	Ceftriaxone	1	11	Amoxicillin	0.976327	Azithromycin	0.962018
5079	9.70826	0.547884	Amoxicillin	1	12	Amoxicillin	0.913495	Azithromycin	0.787891
3382	8.4602	0.9899	Amoxicillin	0	10	Ceftriaxone	0.167108	Amoxicillin	0.146409
4693	9.71934	0.996819	Amoxicillin	1	10	Amoxicillin	0.881991	Azithromycin	0.712195
5196	9.85073	0.995413	Amoxicillin	1	9	Amoxicillin	0.937424	Azithromycin	0.900526
2128	10.1904	0.261141	Ceftriaxone	1	10	Amoxicillin	0.976327	Azithromycin	0.962018
300	9.31331	0.0304611	Azithromycin	1	9	Azithromycin	0.852385	Ceftriaxone	0.746822
4526	11.978	0.999324	Azithromycin	1	10	Azithromycin	0.976193	Ceftriaxone	0.929799
799	7.8492	0.786059	Azithromycin	1	5	Azithromycin	0.867133	Amoxicillin	0.647426
619	6.13287	0.0175127	Amoxicillin	0	10	Azithromycin	0.117805	Ceftriaxone	0.113841
298	10.8162	0.0773245	Azithromycin	1	13	Azithromycin	0.701768	Ceftriaxone	0.432626
5656	9.69406	0.757467	Amoxicillin	0	9	Ceftriaxone	0.317935	Azithromycin	0.293742
2323	9.24907	0.422075	Ceftriaxone	1	9	Azithromycin	0.970674	Amoxicillin	0.962507
318	0.0851421	0.113783	Azithromycin	0	10	Ceftriaxone	0.0663821	Azithromycin	0.0331459
12	9.99892	0.188206	Azithromycin	1	8	Ceftriaxone	0.911442	Azithromycin	0.899866
50	9.10381	0.225598	Azithromycin	1	6	Ceftriaxone	0.956019	Azithromycin	0.955698
271	7.13772	0.0541168	Azithromycin	1	8	Ceftriaxone	0.30755	Azithromycin	0.223674
1368	13.4932	0.0401667	Amoxicillin	1	14	Azithromycin	0.986386	Amoxicillin	0.984476
4230	11.1793	0.0156214	Azithromycin	0	14	Ceftriaxone	0.0307562	Azithromycin	0.0220212
3143	9.6256	0.0396386	Ceftriaxone	0	11	Azithromycin	0.0487548	Amoxicillin	0.0353889
818	0.0851421	0.149744	Azithromycin	0	8	Ceftriaxone	0.0663821	Azithromycin	0.0331459
75	7.16672	0.0315209	Ceftriaxone	0	6	Azithromycin	0.256165	Ceftriaxone	0.134573
3212	13.2795	0.0093039	Ceftriaxone	1	14	Ceftriaxone	0.949	Azithromycin	0.89524
179	12.8836	0.997235	Amoxicillin	1	14	Ceftriaxone	0.947033	Amoxicillin	0.885972
1892	7.28931	0.988457	Ceftriaxone	1	6	Azithromycin	0.874906	Ceftriaxone	0.836417
1436	10.1004	0.0518096	Amoxicillin	0	5	Ceftriaxone	0.161211	Azithromycin	0.127717
3477	11.5277	0.999035	Azithromycin	0	14	Amoxicillin	0.21133	Azithromycin	0.0748597
2609	12.6469	0.0275407	Amoxicillin	1	15	Ceftriaxone	0.888327	Amoxicillin	0.883356
102	11.2527	0.0405515	Azithromycin	1	13	Azithromycin	0.95185	Ceftriaxone	0.940642
5311	11.248	0.204982	Amoxicillin	0	10	Ceftriaxone	0.348888	Azithromycin	0.203007
3463	0.646841	0.00502853	Ceftriaxone	0	8	Ceftriaxone	0.0183613	Azithromycin	0.018208
694	12.9115	0.951807	Azithromycin	0	15	Ceftriaxone	0.249745	Amoxicillin	0.114088
3449	12.3898	0.990249	Amoxicillin	1	13	Amoxicillin	0.929354	Ceftriaxone	0.856861
1455	9.90482	0.0859262	Ceftriaxone	0	15	Azithromycin	0.626846	Ceftriaxone	0.403161
746	10.691	0.0263244	Azithromycin	0	11	Azithromycin	0.0648962	Amoxicillin	0.0609271
4839	10.7229	0.30441	Ceftriaxone	0	10	Azithromycin	0.140136	Ceftriaxone	0.0677263
65	10.7281	0.99914	Amoxicillin	1	9	Ceftriaxone	0.0645823	Azithromycin	0.0358563
45	1.03956	0.0237628	Amoxicillin	0	13	Azithromycin	0.198711	Ceftriaxone	0.109343
882	8.4602	0.991098	Amoxicillin	0	9	Ceftriaxone	0.167108	Amoxicillin	0.146409
815	-0.179533	0.0339067	Amoxicillin	1	5	Ceftriaxone	0.936036	Azithromycin	0.83048
3647	7.92329	0.0573411	Ceftriaxone	0	8	Azithromycin	0.140539	Ceftriaxone	0.0693189
2744	7.12721	0.998031	Amoxicillin	1	10	Amoxicillin	0.978723	Azithromycin	0.977666
546	11.1846	0.99889	Amoxicillin	1	13	Ceftriaxone	0.935897	Azithromycin	0.873234
3726	12.5624	0.0386154	Amoxicillin	1	15	Azithromycin	0.59949	Ceftriaxone	0.561411
138	6.58681	0.528691	Azithromycin	1	10	Amoxicillin	0.906338	Azithromycin	0.904012
183	9.40506	0.0970763	Azithromycin	1	9	Azithromycin	0.258335	Ceftriaxone	0.241402
737	0.28127	0.00276785	Amoxicillin	0	12	Azithromycin	0.143962	Ceftriaxone	0.122087
3755	9.95221	0.0209242	Ceftriaxone	1	5	Amoxicillin	0.987095	Azithromycin	0.984396
3609	13.0071	0.989809	Amoxicillin	1	10	Ceftriaxone	0.955353	Amoxicillin	0.940209
2	8.60497	0.99553	Ceftriaxone	1	5	Azithromycin	0.963456	Amoxicillin	0.96258
4368	13.4932	0.287262	Amoxicillin	1	10	Azithromycin	0.986386	Amoxicillin	0.984476
1709	7.67128	0.988658	Ceftriaxone	1	7	Azithromycin	0.955423	Ceftriaxone	0.94701
1725	11.6523	0.0632973	Amoxicillin	1	10	Amoxicillin	0.93711	Ceftriaxone	0.896738
1635	7.52023	0.677229	Amoxicillin	0	10	Azithromycin	0.0857585	Amoxicillin	0.0643609
2537	8.57859	0.998032	Azithromycin	1	10	Azithromycin	0.875019	Amoxicillin	0.821944
2171	10.9191	0.393833	Amoxicillin	0	13	Ceftriaxone	0.234053	Amoxicillin	0.0644875
1980	11.5079	0.323549	Amoxicillin	1	9	Azithromycin	0.894278	Amoxicillin	0.87363
4866	10.2972	0.124191	Amoxicillin	0	11	Amoxicillin	0.032917	Ceftriaxone	0.0308138
1848	11.1418	0.998294	Amoxicillin	0	13	Azithromycin	0.090943	Ceftriaxone	0.0692088
386	11.386	0.735729	Ceftriaxone	0	12	Azithromycin	0.109732	Ceftriaxone	0.0554882
2501	10.7904	0.0327542	Amoxicillin	0	15	Azithromycin	0.190679	Ceftriaxone	0.0758027
4525	9.37364	0.0603775	Amoxicillin	0	10	Azithromycin	0.309391	Ceftriaxone	0.261729
2921	8.29954	0.351008	Amoxicillin	1	10	Azithromycin	0.963586	Ceftriaxone	0.935196
921	8.823	0.0380487	Amoxicillin	1	5	Azithromycin	0.977864	Amoxicillin	0.971579
871	9.52728	0.999792	Azithromycin	0	10	Ceftriaxone	0.555122	Amoxicillin	0.527598
842	10.0987	0.0563722	Amoxicillin	0	7	Amoxicillin	0.871805	Azithromycin	0.75383
1474	9.57447	0.996066	Amoxicillin	1	5	Amoxicillin	0.834807	Azithromycin	0.781485
126	9.49867	0.23431	Ceftriaxone	1	8	Ceftriaxone	0.948773	Azithromycin	0.928582
3134	10.5253	0.0328576	Azithromycin	0	12	Azithromycin	0.0436867	Ceftriaxone	0.0229587
806	8.0711	0.929957	Amoxicillin	1	5	Amoxicillin	0.956442	Azithromycin	0.903241
951	8.65605	0.0334179	Amoxicillin	1	12	Azithromycin	0.695635	Ceftriaxone	0.587312
1154	10.1331	0.991171	Azithromycin	1	13	Ceftriaxone	0.980093	Azithromycin	0.979803
238	10.7957	0.997446	Azithromycin	1	11	Ceftriaxone	0.978334	Azithromycin	0.963055
2620	11.7267	0.145048	Azithromycin	0	13	Ceftriaxone	0.0530463	Azithromycin	0.0260741
2144	10.4537	0.0226379	Ceftriaxone	0	14	Ceftriaxone	0.220004	Azithromycin	0.204045
3692	9.92888	0.0248093	Azithromycin	1	5	Ceftriaxone	0.663273	Amoxicillin	0.589881
210	0.337652	0.988227	Azithromycin	1	15	Azithromycin	0.0690301	Ceftriaxone	0.0398398
1928	13.5498	0.757023	Azithromycin	1	10	Azithromycin	0.96537	Amoxicillin	0.959184
2427	8.97155	0.0650874	Ceftriaxone	0	10	Azithromycin	0.0928286	Amoxicillin	0.0691646
667	9.91592	0.477816	Ceftriaxone	0	12	Amoxicillin	0.735553	Azithromycin	0.721803
11	11.0139	0.367455	Azithromycin	1	11	Amoxicillin	0.985978	Azithromycin	0.983146
612	8.64448	0.851665	Azithromycin	0	5	Ceftriaxone	0.0771412	Azithromycin	0.0676213
2396	10.6639	0.538502	Amoxicillin	1	12	Azithromycin	0.978353	Amoxicillin	0.964494
315	-0.179533	0.015159	Amoxicillin	1	10	Ceftriaxone	0.917483	Azithromycin	0.788236
3271	7.13772	0.0767684	Azithromycin	1	10	Ceftriaxone	0.30755	Azithromycin	0.223674
174	8.05368	0.451672	Amoxicillin	1	6	Azithromycin	0.818316	Amoxicillin	0.646207
255	9.94088	0.975875	Ceftriaxone	1	5	Amoxicillin	0.988687	Azithromycin	0.986576
445	0.4002	0.00301336	Ceftriaxone	0	10	Amoxicillin	0.395417	Azithromycin	0.340154
646	8.48331	0.0325381	Amoxicillin	0	11	Ceftriaxone	0.156008	Azithromycin	0.0637469
3100	7.46499	0.1402	Amoxicillin	1	10	Ceftriaxone	0.844416	Amoxicillin	0.773203
2026	10.873	0.999184	Azithromycin	1	13	Azithromycin	0.916833	Amoxicillin	0.89057
3040	11.5049	0.998075	Azithromycin	1	10	Azithromycin	0.847051	Ceftriaxone	0.783834
375	9.2286	0.997375	Ceftriaxone	0	8	Amoxicillin	0.100412	Ceftriaxone	0.0847416
157	10.4582	0.384387	Azithromycin	1	10	Ceftriaxone	0.980537	Azithromycin	0.941554
64	10.2351	0.0365928	Amoxicillin	0	9	Ceftriaxone	0.460622	Azithromycin	0.244124
508	-0.126753	0.0019345	Amoxicillin	0	6	Ceftriaxone	0.377302	Azithromycin	0.311855
116	0.295692	0.0349074	Ceftriaxone	1	9	Ceftriaxone	0.934524	Azithromycin	0.921188
2519	9.94535	0.282231	Ceftriaxone	0	10	Azithromycin	0.0485792	Ceftriaxone	0.0370467
322	9.33129	0.756838	Ceftriaxone	0	10	Amoxicillin	0.3695	Azithromycin	0.310219
2465	12.5453	0.0644619	Azithromycin	0	10	Ceftriaxone	0.0722107	Azithromycin	0.0298373
88	7.35853	0.175919	Amoxicillin	0	6	Ceftriaxone	0.0363412	Azithromycin	0.0351682
293	8.06735	0.990531	Azithromycin	1	8	Azithromycin	0.812946	Ceftriaxone	0.75323
4738	10.7957	0.998133	Azithromycin	1	10	Ceftriaxone	0.978334	Azithromycin	0.963055
1300	9.31331	0.0671388	Azithromycin	1	10	Azithromycin	0.852385	Ceftriaxone	0.746822
94	7.24437	0.498784	Amoxicillin	0	10	Azithromycin	0.0226687	Ceftriaxone	0.015602
5252	11.1989	0.0363609	Ceftriaxone	0	15	Amoxicillin	0.229703	Azithromycin	0.183107
4640	11.1387	0.105721	Amoxicillin	1	14	Amoxicillin	0.841627	Azithromycin	0.81785
1632	12.5836	0.897952	Ceftriaxone	0	15	Amoxicillin	0.377252	Azithromycin	0.268541
521	8.23033	0.984026	Amoxicillin	0	8	Ceftriaxone	0.216091	Amoxicillin	0.102246
1393	6.88099	0.0183088	Amoxicillin	0	5	Ceftriaxone	0.15302	Amoxicillin	0.124998
1273	9.63168	0.0504217	Azithromycin	1	10	Azithromycin	0.92075	Ceftriaxone	0.851112
1036	11.9009	0.0588054	Ceftriaxone	0	14	Azithromycin	0.0401876	Amoxicillin	0.0200027
4191	10.2209	0.542422	Amoxicillin	0	7	Amoxicillin	0.770462	Azithromycin	0.707744
2672	9.923	0.220362	Azithromycin	1	7	Amoxicillin	0.894983	Azithromycin	0.855859
1866	10.2583	0.0425567	Amoxicillin	0	11	Ceftriaxone	0.0600801	Amoxicillin	0.0580668
109	13.0071	0.990673	Amoxicillin	1	15	Ceftriaxone	0.955353	Amoxicillin	0.940209
5241	6.87447	0.12422	Amoxicillin	1	5	Amoxicillin	0.945427	Ceftriaxone	0.931191
1302	0.206267	0.00329278	Azithromycin	0	10	Amoxicillin	0.0676966	Azithromycin	0.0320539
3412	9.94231	0.649602	Azithromycin	0	9	Ceftriaxone	0.0615245	Azithromycin	0.0435571
1813	9.02512	0.998427	Amoxicillin	1	9	Amoxicillin	0.937995	Azithromycin	0.904331
511	12.2638	0.849915	Azithromycin	1	11	Azithromycin	0.985234	Amoxicillin	0.98306
3931	9.99992	0.113642	Amoxicillin	0	10	Ceftriaxone	0.122167	Azithromycin	0.121265
4043	7.84589	0.998243	Azithromycin	1	10	Amoxicillin	0.980989	Ceftriaxone	0.977693
2297	9.08358	0.999465	Amoxicillin	0	10	Azithromycin	0.930098	Amoxicillin	0.924411
4605	10.0208	0.244966	Azithromycin	1	8	Ceftriaxone	0.9693	Azithromycin	0.959139
4000	8.63163	0.585056	Azithromycin	1	10	Azithromycin	0.974185	Amoxicillin	0.968505
4013	13.2578	0.0388921	Azithromycin	1	15	Ceftriaxone	0.76323	Azithromycin	0.61184
1823	9.16981	0.188554	Ceftriaxone	1	10	Azithromycin	0.988963	Ceftriaxone	0.986816
2092	8.84034	0.0599107	Amoxicillin	1	8	Amoxicillin	0.97121	Azithromycin	0.910416
1652	8.82741	0.163786	Amoxicillin	1	8	Amoxicillin	0.992627	Azithromycin	0.982591
394	9.26913	0.976962	Ceftriaxone	0	14	Ceftriaxone	0.229689	Azithromycin	0.140794
3496	12.237	0.0117604	Amoxicillin	1	15	Azithromycin	0.974264	Ceftriaxone	0.957427
516	13.6782	0.377973	Ceftriaxone	0	10	Amoxicillin	0.180563	Azithromycin	0.138846
3930	11.489	0.0467199	Azithromycin	0	12	Azithromycin	0.365355	Ceftriaxone	0.312264
1281	12.1266	0.195134	Amoxicillin	1	12	Azithromycin	0.995133	Ceftriaxone	0.987121
3645	10.2369	0.239356	Azithromycin	1	11	Azithromycin	0.957952	Amoxicillin	0.934033
2649	9.87144	0.230276	Amoxicillin	0	9	Azithromycin	0.0321053	Ceftriaxone	0.0319878
282	10.0043	0.219353	Azithromycin	0	8	Ceftriaxone	0.129951	Amoxicillin	0.0501628
980	10.0684	0.869654	Amoxicillin	1	9	Azithromycin	0.949526	Ceftriaxone	0.93937
3807	13.6368	0.998061	Ceftriaxone	1	10	Ceftriaxone	0.869464	Amoxicillin	0.791213
430	11.6278	0.0688529	Azithromycin	0	12	Azithromycin	0.450708	Ceftriaxone	0.394748
456	9.86233	0.996512	Ceftriaxone	1	15	Amoxicillin	0.677028	Azithromycin	0.491884
1674	9.06066	0.790069	Amoxicillin	1	6	Azithromycin	0.64691	Ceftriaxone	0.550949
1252	12.6155	0.0331747	Ceftriaxone	0	15	Amoxicillin	0.236424	Azithromycin	0.174192
448	8.61837	0.999659	Amoxicillin	1	10	Azithromycin	0.966833	Amoxicillin	0.957295
39	1.22748	0.00432153	Ceftriaxone	0	10	Azithromycin	0.474277	Ceftriaxone	0.258733
4350	9.86123	0.870826	Azithromycin	0	12	Azithromycin	0.101661	Ceftriaxone	0.0950212
4816	9.24859	0.458705	Ceftriaxone	0	7	Azithromycin	0.0121657	Ceftriaxone	0.0119496
4796	8.92774	0.329736	Amoxicillin	1	6	Amoxicillin	0.745213	Azithromycin	0.735723
1482	11.4352	0.0255468	Azithromycin	1	10	Azithromycin	0.868569	Ceftriaxone	0.599817
5381	9.66201	0.0270009	Amoxicillin	0	9	Azithromycin	0.0894771	Ceftriaxone	0.06933
4419	10.1705	0.733875	Amoxicillin	0	7	Ceftriaxone	0.154669	Azithromycin	0.120485
218	9.34295	0.997635	Ceftriaxone	0	12	Amoxicillin	0.0275772	Azithromycin	0.0219461
4133	11.2908	0.253891	Amoxicillin	1	13	Azithromycin	0.736815	Ceftriaxone	0.72783
3456	9.1935	0.235791	Ceftriaxone	1	10	Amoxicillin	0.59619	Azithromycin	0.419095
2008	-0.126753	0.0026103	Amoxicillin	0	10	Ceftriaxone	0.377302	Azithromycin	0.311855
196	9.53127	0.0571177	Amoxicillin	1	9	Amoxicillin	0.918277	Azithromycin	0.847711
2603	9.33011	0.414447	Azithromycin	1	8	Azithromycin	0.905546	Ceftriaxone	0.904689
2733	11.7578	0.162981	Azithromycin	1	13	Azithromycin	0.933314	Ceftriaxone	0.874534
764	0.321311	0.0287814	Azithromycin	1	9	Ceftriaxone	0.788627	Azithromycin	0.589226
201	0.583855	0.976345	Azithromycin	1	13	Ceftriaxone	0.988361	Amoxicillin	0.976669
4009	11.1728	0.023704	Ceftriaxone	1	5	Ceftriaxone	0.443354	Azithromycin	0.265748
1363	9.3705	0.996795	Ceftriaxone	0	8	Amoxicillin	0.375174	Ceftriaxone	0.31365
2134	10.5253	0.0533976	Azithromycin	0	12	Azithromycin	0.0356787	Ceftriaxone	0.0186761
234	0.369286	0.0197145	Amoxicillin	1	6	Amoxicillin	0.911612	Azithromycin	0.857982
1256	9.52817	0.0292424	Azithromycin	0	8	Ceftriaxone	0.313	Amoxicillin	0.243444
2167	10.0349	0.477816	Ceftriaxone	0	12	Amoxicillin	0.863359	Azithromycin	0.860835
5739	10.8536	0.0348604	Ceftriaxone	1	10	Ceftriaxone	0.849343	Azithromycin	0.401473
1684	6.84262	0.00985557	Azithromycin	1	5	Azithromycin	0.975751	Ceftriaxone	0.969197
2875	9.37988	0.148136	Ceftriaxone	0	10	Amoxicillin	0.105659	Azithromycin	0.0626014
5303	10.4536	0.647089	Ceftriaxone	1	10	Ceftriaxone	0.962641	Azithromycin	0.956467
317	9.42174	0.999698	Azithromycin	1	8	Azithromycin	0.922442	Ceftriaxone	0.887584
4036	11.6329	0.0408311	Ceftriaxone	0	14	Ceftriaxone	0.494283	Azithromycin	0.319292
1538	10.1699	0.861115	Ceftriaxone	1	10	Ceftriaxone	0.858635	Azithromycin	0.708538
489	9.7365	0.99588	Azithromycin	1	14	Ceftriaxone	0.951062	Amoxicillin	0.947185
1540	11.5049	0.99791	Azithromycin	1	12	Azithromycin	0.847051	Ceftriaxone	0.783834
7	9.77639	0.12893	Ceftriaxone	1	10	Ceftriaxone	0.994053	Azithromycin	0.983714
867	0.260613	0.00230978	Ceftriaxone	0	6	Amoxicillin	0.175782	Azithromycin	0.125028
1192	9.92888	0.0248093	Azithromycin	1	5	Ceftriaxone	0.663273	Amoxicillin	0.589881
301	9.74857	0.168465	Amoxicillin	0	13	Amoxicillin	0.198587	Azithromycin	0.151767
3694	12.9115	0.0222816	Azithromycin	0	15	Ceftriaxone	0.203393	Amoxicillin	0.0800147
5497	8.37164	0.413075	Azithromycin	1	8	Azithromycin	0.842229	Ceftriaxone	0.814918
714	10.3199	0.993468	Amoxicillin	1	7	Ceftriaxone	0.379965	Amoxicillin	0.271267
828	9.68232	0.00577208	Ceftriaxone	1	8	Azithromycin	0.944434	Ceftriaxone	0.932782
1574	8.70089	0.134059	Ceftriaxone	0	10	Azithromycin	0.495966	Amoxicillin	0.493315
3268	12.2002	0.0353893	Ceftriaxone	0	13	Azithromycin	0.18368	Ceftriaxone	0.15115
4299	7.86035	0.786059	Azithromycin	1	5	Azithromycin	0.918319	Amoxicillin	0.794716
1613	9.02575	0.881649	Amoxicillin	0	9	Azithromycin	0.0540137	Ceftriaxone	0.0453466
3142	9.70762	0.998513	Amoxicillin	1	10	Azithromycin	0.979422	Amoxicillin	0.972723
10	10.3602	0.291649	Ceftriaxone	1	6	Azithromycin	0.697182	Ceftriaxone	0.683705
215	10.045	0.524718	Amoxicillin	1	10	Amoxicillin	0.898119	Ceftriaxone	0.78077
1969	7.54307	0.121318	Amoxicillin	1	10	Ceftriaxone	0.967715	Amoxicillin	0.954461
1889	0.603112	0.0127191	Azithromycin	1	10	Amoxicillin	0.968637	Azithromycin	0.968283
378	9.83364	0.198896	Amoxicillin	0	5	Amoxicillin	0.0557817	Ceftriaxone	0.050029
244	9.23295	0.844244	Amoxicillin	1	6	Azithromycin	0.796314	Amoxicillin	0.740901
691	10.3923	0.26975	Amoxicillin	0	7	Amoxicillin	0.740302	Azithromycin	0.687324
434	9.93018	0.998181	Ceftriaxone	0	6	Azithromycin	0.0258756	Amoxicillin	0.0241604
4344	13.6651	0.663842	Azithromycin	0	10	Amoxicillin	0.281288	Ceftriaxone	0.235223
3141	9.04038	0.969715	Azithromycin	0	10	Ceftriaxone	0.307625	Amoxicillin	0.183365
104	9.55647	0.280429	Amoxicillin	0	12	Amoxicillin	0.720051	Azithromycin	0.716531
2735	8.80172	0.67957	Amoxicillin	1	8	Amoxicillin	0.935212	Ceftriaxone	0.823937
3350	10.0558	0.809615	Azithromycin	0	10	Azithromycin	0.0736977	Ceftriaxone	0.0716136
1270	0.591639	0.00982137	Ceftriaxone	1	13	Ceftriaxone	0.7975	Azithromycin	0.785571
1128	10.44	0.991899	Ceftriaxone	1	11	Amoxicillin	0.980976	Azithromycin	0.971708
3175	10.1647	0.0901133	Azithromycin	1	10	Azithromycin	0.970893	Ceftriaxone	0.907875
640	11.2097	0.00784788	Amoxicillin	1	14	Amoxicillin	0.907578	Azithromycin	0.883232
564	10.2351	0.968815	Amoxicillin	0	9	Ceftriaxone	0.529028	Azithromycin	0.29815
4207	8.9138	0.0936174	Azithromycin	0	10	Amoxicillin	0.448479	Azithromycin	0.221981
1038	9.90939	0.155649	Ceftriaxone	1	10	Ceftriaxone	0.858948	Azithromycin	0.72176
60	10.2561	0.0366744	Ceftriaxone	0	11	Amoxicillin	0.518421	Azithromycin	0.488416
2486	8.14899	0.988827	Azithromycin	0	7	Amoxicillin	0.242897	Ceftriaxone	0.227287
4662	11.153	0.998941	Ceftriaxone	1	10	Ceftriaxone	0.904866	Azithromycin	0.81997
1268	11.9137	0.12844	Ceftriaxone	0	10	Azithromycin	0.0678668	Ceftriaxone	0.0560548
1719	10.8139	0.124993	Amoxicillin	0	10	Ceftriaxone	0.134124	Azithromycin	0.126163
5140	11.1387	0.105721	Amoxicillin	1	14	Amoxicillin	0.841627	Azithromycin	0.81785
573	6.70283	0.132985	Azithromycin	0	10	Amoxicillin	0.269634	Ceftriaxone	0.152053
149	9.13526	0.996256	Amoxicillin	0	9	Azithromycin	0.143781	Ceftriaxone	0.115257
376	0.29551	0.00150146	Ceftriaxone	0	12	Ceftriaxone	0.0354399	Azithromycin	0.0271889
281	11.8856	0.252856	Amoxicillin	1	12	Azithromycin	0.971877	Amoxicillin	0.940017
1553	0.471948	0.0101107	Amoxicillin	1	13	Azithromycin	0.925246	Ceftriaxone	0.835902
20	6.91075	0.285414	Azithromycin	0	10	Amoxicillin	0.0288438	Azithromycin	0.0253334
2029	14.0413	0.996721	Azithromycin	1	10	Azithromycin	0.9949	Amoxicillin	0.992336
416	11.1051	0.0465389	Amoxicillin	1	10	Azithromycin	0.96229	Ceftriaxone	0.961226
541	7.9487	0.00524463	Ceftriaxone	1	6	Ceftriaxone	0.940309	Azithromycin	0.873058
557	9.87849	0.163258	Amoxicillin	0	7	Azithromycin	0.0959491	Ceftriaxone	0.0320629
875	9.37988	0.200598	Ceftriaxone	0	8	Amoxicillin	0.105659	Azithromycin	0.0626014
2599	11.0577	0.657708	Amoxicillin	1	15	Ceftriaxone	0.939472	Amoxicillin	0.914544
4045	0.948689	0.0244157	Amoxicillin	0	13	Azithromycin	0.267269	Ceftriaxone	0.152174
908	7.77178	0.0197797	Ceftriaxone	1	7	Amoxicillin	0.992181	Azithromycin	0.985427
1511	11.0139	0.270997	Azithromycin	1	10	Amoxicillin	0.985978	Azithromycin	0.983146
5105	10.1133	0.991494	Azithromycin	1	8	Ceftriaxone	0.773339	Azithromycin	0.549967
472	9.46473	0.9894	Ceftriaxone	0	14	Amoxicillin	0.647922	Azithromycin	0.595365
3133	11.5086	0.994637	Amoxicillin	1	13	Azithromycin	0.975389	Ceftriaxone	0.972273
1075	7.16672	0.18267	Ceftriaxone	0	10	Azithromycin	0.256165	Ceftriaxone	0.134573
1581	9.01443	0.989343	Ceftriaxone	0	6	Amoxicillin	0.387942	Azithromycin	0.149617
3615	9.97819	0.997953	Amoxicillin	0	10	Amoxicillin	0.718383	Ceftriaxone	0.5175
2373	11.5433	0.05494	Azithromycin	1	10	Amoxicillin	0.995028	Azithromycin	0.993813
1213	0.454636	0.00655003	Ceftriaxone	1	10	Azithromycin	0.968368	Amoxicillin	0.954838
2386	11.4506	0.99923	Ceftriaxone	0	12	Azithromycin	0.225223	Ceftriaxone	0.152987
5541	7.9487	0.0501986	Ceftriaxone	1	10	Ceftriaxone	0.940309	Azithromycin	0.873058
3039	1.22748	0.0041855	Ceftriaxone	0	10	Azithromycin	0.265871	Amoxicillin	0.163642
355	10.2844	0.999621	Azithromycin	0	10	Amoxicillin	0.0657016	Azithromycin	0.0378501
1530	7.47236	0.0219514	Ceftriaxone	0	5	Azithromycin	0.0588963	Amoxicillin	0.0544149
1569	10.7783	0.0298609	Amoxicillin	0	11	Azithromycin	0.191925	Ceftriaxone	0.14313
4668	9.41893	0.0364736	Amoxicillin	1	10	Amoxicillin	0.964667	Azithromycin	0.961471
834	9.57626	0.0665081	Ceftriaxone	1	8	Ceftriaxone	0.574642	Azithromycin	0.547831
1430	11.6531	0.158228	Azithromycin	0	12	Azithromycin	0.367503	Ceftriaxone	0.314245
342	10.0987	0.0563722	Amoxicillin	0	7	Amoxicillin	0.871805	Azithromycin	0.75383
8	0.110346	0.0174554	Amoxicillin	0	6	Ceftriaxone	0.198254	Azithromycin	0.195347
3155	8.63011	0.999403	Ceftriaxone	0	6	Amoxicillin	0.0365274	Azithromycin	0.0329162
4522	8.40781	0.00467216	Ceftriaxone	1	7	Azithromycin	0.966423	Ceftriaxone	0.962684
702	9.41102	0.996303	Azithromycin	1	6	Azithromycin	0.935979	Ceftriaxone	0.927908
3240	8.53569	0.995244	Ceftriaxone	0	10	Amoxicillin	0.0285912	Ceftriaxone	0.0259579
726	11.6892	0.0422236	Amoxicillin	1	15	Amoxicillin	0.955136	Azithromycin	0.862531
391	11.1088	0.0202895	Amoxicillin	1	12	Ceftriaxone	0.986929	Amoxicillin	0.980254
2937	10.9591	0.10485	Azithromycin	0	10	Azithromycin	0.119976	Ceftriaxone	0.11718
4206	7.72702	0.0202659	Amoxicillin	0	7	Ceftriaxone	0.371484	Azithromycin	0.131061
1063	11.5994	0.329103	Ceftriaxone	1	10	Ceftriaxone	0.793423	Azithromycin	0.760021
1955	9.90482	0.0859262	Ceftriaxone	0	15	Azithromycin	0.626846	Ceftriaxone	0.403161
2374	8.20869	0.164116	Ceftriaxone	0	6	Ceftriaxone	0.0116941	Azithromycin	0.0101733
3333	12.0229	0.468164	Azithromycin	1	10	Ceftriaxone	0.943355	Azithromycin	0.916566
266	9.65197	0.818205	Azithromycin	1	7	Azithromycin	0.974336	Amoxicillin	0.973247
2795	9.88017	0.997267	Azithromycin	1	8	Azithromycin	0.963607	Ceftriaxone	0.963198
1877	10.3784	0.883723	Amoxicillin	1	11	Azithromycin	0.831903	Amoxicillin	0.813197
1473	10.0139	0.368972	Amoxicillin	0	10	Amoxicillin	0.0751127	Azithromycin	0.0584268
910	0.723322	0.964277	Ceftriaxone	0	11	Azithromycin	0.0349111	Amoxicillin	0.0245358
750	10.3934	0.00567648	Azithromycin	0	12	Ceftriaxone	0.126343	Azithromycin	0.0269614
3748	8.95183	0.992815	Ceftriaxone	0	9	Ceftriaxone	0.97329	Azithromycin	0.92611
997	8.338	0.11223	Azithromycin	1	10	Ceftriaxone	0.947815	Azithromycin	0.933079
115	9.97819	0.994395	Amoxicillin	0	13	Amoxicillin	0.718383	Ceftriaxone	0.5175
3849	9.34024	0.020531	Amoxicillin	1	10	Amoxicillin	0.973734	Azithromycin	0.961779
2473	10.0416	0.847472	Amoxicillin	0	10	Amoxicillin	0.185421	Azithromycin	0.14859
253	8.38109	0.0818787	Ceftriaxone	0	5	Amoxicillin	0.29834	Azithromycin	0.227095
186	10.1834	0.153779	Amoxicillin	0	10	Ceftriaxone	0.262193	Azithromycin	0.209995
1666	12.5699	0.0782695	Azithromycin	1	10	Azithromycin	0.969245	Ceftriaxone	0.954183
1416	11.1051	0.0182214	Amoxicillin	1	15	Azithromycin	0.96229	Ceftriaxone	0.961226
100	7.46499	0.0833547	Amoxicillin	1	7	Ceftriaxone	0.844416	Amoxicillin	0.773203
85	9.86973	0.882109	Ceftriaxone	1	13	Ceftriaxone	0.955814	Azithromycin	0.931927
3076	10.72	0.0589665	Ceftriaxone	0	10	Azithromycin	0.227795	Amoxicillin	0.210069
4544	8.5816	0.982665	Azithromycin	1	10	Azithromycin	0.980024	Ceftriaxone	0.9777
5529	13.3949	0.140621	Azithromycin	1	15	Azithromycin	0.993067	Amoxicillin	0.988872
2214	10.3199	0.99545	Amoxicillin	1	10	Ceftriaxone	0.379965	Amoxicillin	0.271267
5503	13.5467	0.241304	Azithromycin	0	15	Ceftriaxone	0.143221	Amoxicillin	0.104495
5591	10.1932	0.11424	Amoxicillin	0	9	Ceftriaxone	0.302467	Azithromycin	0.228125
2195	8.50383	0.0389201	Azithromycin	0	7	Amoxicillin	0.026122	Azithromycin	0.0239706
4559	8.86101	0.171925	Azithromycin	1	7	Azithromycin	0.745508	Amoxicillin	0.614416
4968	9.15657	0.0265294	Azithromycin	1	9	Azithromycin	0.919656	Ceftriaxone	0.7983
6	12.5785	0.897672	Amoxicillin	1	13	Azithromycin	0.957255	Ceftriaxone	0.947608
4021	8.23033	0.985002	Amoxicillin	0	10	Ceftriaxone	0.216091	Amoxicillin	0.102246
3452	7.15082	0.205832	Azithromycin	0	10	Ceftriaxone	0.211324	Amoxicillin	0.133125
615	9.97819	0.997953	Amoxicillin	0	10	Amoxicillin	0.718383	Ceftriaxone	0.5175
2176	9.78466	0.990662	Azithromycin	1	15	Ceftriaxone	0.934044	Amoxicillin	0.911597
9	11.1728	0.023704	Ceftriaxone	1	5	Ceftriaxone	0.443354	Azithromycin	0.265748
4467	11.3749	0.848752	Azithromycin	1	12	Azithromycin	0.950069	Ceftriaxone	0.909258
4301	9.74857	0.489704	Amoxicillin	0	10	Amoxicillin	0.198587	Azithromycin	0.151767
248	9.28763	0.605426	Ceftriaxone	0	9	Ceftriaxone	0.967656	Azithromycin	0.928529
3163	11.0738	0.0106115	Azithromycin	0	13	Ceftriaxone	0.155656	Azithromycin	0.0394291
3491	10.8026	0.0160988	Azithromycin	1	13	Ceftriaxone	0.886806	Azithromycin	0.769745
2361	11.9847	0.925754	Amoxicillin	1	10	Ceftriaxone	0.925121	Azithromycin	0.92111
505	10.7193	0.955191	Amoxicillin	1	13	Ceftriaxone	0.945303	Amoxicillin	0.938684
596	10.2287	0.24434	Amoxicillin	1	9	Azithromycin	0.991586	Amoxicillin	0.989253
5145	10.8854	0.999492	Azithromycin	1	10	Azithromycin	0.986152	Amoxicillin	0.979723
5187	13.5054	0.162843	Azithromycin	1	10	Azithromycin	0.885428	Ceftriaxone	0.794442
2325	5.86949	0.0492781	Ceftriaxone	1	10	Ceftriaxone	0.968208	Azithromycin	0.799103
1056	9.41667	0.0551905	Amoxicillin	1	13	Azithromycin	0.981221	Amoxicillin	0.963897
2046	11.1846	0.999426	Amoxicillin	1	10	Ceftriaxone	0.935897	Azithromycin	0.873234
1548	8.02701	0.987939	Azithromycin	0	5	Azithromycin	0.0324577	Amoxicillin	0.0254945
811	11.5166	0.992576	Amoxicillin	0	12	Ceftriaxone	0.287592	Azithromycin	0.146821
4497	8.338	0.021153	Azithromycin	1	8	Ceftriaxone	0.947815	Azithromycin	0.933079
4424	0.357622	0.0177112	Amoxicillin	0	5	Ceftriaxone	0.130364	Azithromycin	0.0930873
97	8.47801	0.611891	Amoxicillin	1	8	Amoxicillin	0.965094	Ceftriaxone	0.934593
221	0.132182	0.949843	Ceftriaxone	1	12	Azithromycin	0.960892	Ceftriaxone	0.956804
2446	10.4776	0.138206	Amoxicillin	0	7	Ceftriaxone	0.960667	Azithromycin	0.936816
661	10.9659	0.998143	Ceftriaxone	1	10	Ceftriaxone	0.915846	Azithromycin	0.779251
5708	8.92457	0.195911	Azithromycin	1	6	Azithromycin	0.789532	Ceftriaxone	0.536789
5066	9.38855	0.998276	Ceftriaxone	0	10	Ceftriaxone	0.0473533	Azithromycin	0.0396361
5014	11.0135	0.042296	Ceftriaxone	0	10	Ceftriaxone	0.220099	Azithromycin	0.205384
2088	7.14845	0.0395977	Amoxicillin	0	10	Ceftriaxone	0.06464	Azithromycin	0.0417296
435	11.4981	0.41742	Ceftriaxone	0	14	Azithromycin	0.0491994	Amoxicillin	0.044481
303	9.33521	0.704637	Ceftriaxone	1	11	Ceftriaxone	0.935227	Azithromycin	0.923145
5721	9.80847	0.122711	Ceftriaxone	1	10	Azithromycin	0.902557	Ceftriaxone	0.880009
176	9.78466	0.990662	Azithromycin	1	15	Ceftriaxone	0.934044	Amoxicillin	0.911597
165	8.54778	0.0200284	Amoxicillin	0	10	Azithromycin	0.188574	Ceftriaxone	0.178595
84	12.0294	0.987081	Ceftriaxone	1	14	Azithromycin	0.847589	Ceftriaxone	0.831193
703	8.79889	0.0363226	Ceftriaxone	1	7	Ceftriaxone	0.932023	Azithromycin	0.870265
131	10.7944	0.0245621	Amoxicillin	0	14	Azithromycin	0.347097	Amoxicillin	0.345695
4826	11.575	0.998145	Amoxicillin	1	10	Ceftriaxone	0.993387	Azithromycin	0.985474
2103	9.31862	0.267122	Azithromycin	1	10	Ceftriaxone	0.911882	Azithromycin	0.904636
2928	13.5498	0.624737	Azithromycin	1	15	Azithromycin	0.941501	Amoxicillin	0.926833
1814	11.0057	0.100527	Amoxicillin	1	10	Amoxicillin	0.945865	Azithromycin	0.94001
2045	1.03956	0.0331676	Amoxicillin	0	10	Azithromycin	0.198711	Ceftriaxone	0.109343
1504	11.9362	0.236146	Ceftriaxone	1	10	Ceftriaxone	0.971188	Azithromycin	0.955737
1286	10.6708	0.320597	Azithromycin	0	11	Ceftriaxone	0.210127	Amoxicillin	0.178284
1220	12.7592	0.145945	Amoxicillin	1	14	Amoxicillin	0.936894	Ceftriaxone	0.888093
309	9.70001	0.114773	Azithromycin	0	15	Azithromycin	0.810097	Ceftriaxone	0.758287
3846	12.8308	0.146865	Amoxicillin	1	10	Azithromycin	0.936875	Ceftriaxone	0.918134
3147	7.92329	0.0627738	Ceftriaxone	0	10	Azithromycin	0.140539	Ceftriaxone	0.0693189
4383	10.3423	0.992003	Azithromycin	0	9	Ceftriaxone	0.178078	Amoxicillin	0.0810977
2777	11.5143	0.508939	Amoxicillin	1	14	Azithromycin	0.937699	Amoxicillin	0.926042
2260	9.35059	0.121545	Ceftriaxone	1	8	Azithromycin	0.961346	Ceftriaxone	0.93981
268	12.2002	0.0433192	Ceftriaxone	0	10	Azithromycin	0.18368	Ceftriaxone	0.15115
1114	9.79132	0.997362	Amoxicillin	0	6	Ceftriaxone	0.0855352	Amoxicillin	0.04682
101	10.923	0.0185794	Azithromycin	1	10	Ceftriaxone	0.966677	Azithromycin	0.963387
162	11.153	0.998335	Ceftriaxone	1	12	Ceftriaxone	0.904866	Azithromycin	0.81997
1765	9.82395	0.995501	Amoxicillin	0	9	Azithromycin	0.343571	Ceftriaxone	0.281308
727	0.103852	0.0331302	Amoxicillin	1	14	Amoxicillin	0.983071	Azithromycin	0.973146
3246	10.691	0.0405089	Azithromycin	0	10	Azithromycin	0.0648962	Amoxicillin	0.0609271
2161	11.1443	0.0909323	Ceftriaxone	1	11	Ceftriaxone	0.834138	Azithromycin	0.632537
1476	8.50589	0.391433	Amoxicillin	0	6	Azithromycin	0.0909104	Ceftriaxone	0.0903733
1834	8.80165	0.986136	Ceftriaxone	1	10	Ceftriaxone	0.944528	Azithromycin	0.929952
2031	0.0648305	0.98663	Amoxicillin	0	10	Azithromycin	0.179768	Ceftriaxone	0.084811
1974	9.57447	0.996066	Amoxicillin	1	5	Amoxicillin	0.834807	Azithromycin	0.781485
3132	11.3043	0.897773	Ceftriaxone	0	15	Azithromycin	0.272307	Amoxicillin	0.240899
4149	8.57257	0.998884	Amoxicillin	0	9	Ceftriaxone	0.421809	Amoxicillin	0.361738
2047	8.16346	0.129421	Azithromycin	0	5	Amoxicillin	0.165946	Azithromycin	0.148821
581	9.25411	0.112174	Ceftriaxone	0	6	Amoxicillin	0.418889	Azithromycin	0.178896
482	11.4352	0.025958	Azithromycin	1	12	Azithromycin	0.868569	Ceftriaxone	0.599817
3762	8.66904	0.0244487	Amoxicillin	0	8	Azithromycin	0.410231	Ceftriaxone	0.29206
53	0.471948	0.0114883	Amoxicillin	1	10	Azithromycin	0.925246	Ceftriaxone	0.835902
1536	11.7698	0.0969484	Ceftriaxone	0	10	Azithromycin	0.121977	Amoxicillin	0.067204
1086	10.862	0.0376478	Amoxicillin	0	10	Ceftriaxone	0.0338795	Azithromycin	0.0288526
1520	6.91075	0.0636595	Azithromycin	0	5	Amoxicillin	0.0288438	Azithromycin	0.0253334
565	10.7804	0.99914	Amoxicillin	1	9	Ceftriaxone	0.0705209	Azithromycin	0.0316502
868	11.3945	0.0225784	Amoxicillin	1	14	Azithromycin	0.975261	Amoxicillin	0.962243
5153	10.1019	0.153756	Ceftriaxone	1	10	Ceftriaxone	0.945118	Azithromycin	0.943778
561	7.90913	0.974743	Amoxicillin	1	9	Azithromycin	0.968727	Ceftriaxone	0.962494
946	10.4776	0.138206	Amoxicillin	0	7	Ceftriaxone	0.960667	Azithromycin	0.936816
256	9.52817	0.0292424	Azithromycin	0	8	Ceftriaxone	0.313	Amoxicillin	0.243444
2395	8.51397	0.994496	Amoxicillin	0	7	Ceftriaxone	0.247422	Azithromycin	0.245331
368	11.4164	0.0225784	Amoxicillin	1	14	Azithromycin	0.973589	Amoxicillin	0.961354
1946	10.4776	0.129678	Amoxicillin	0	10	Ceftriaxone	0.960667	Azithromycin	0.936816
885	8.50617	0.00835961	Ceftriaxone	1	8	Azithromycin	0.937355	Amoxicillin	0.909282
4782	10.2581	0.864058	Azithromycin	0	10	Ceftriaxone	0.134458	Amoxicillin	0.0542623
414	9.52154	0.00949073	Amoxicillin	1	8	Ceftriaxone	0.965966	Azithromycin	0.958928
438	0.270152	0.00511368	Azithromycin	0	14	Azithromycin	0.135741	Ceftriaxone	0.12187
28	11.5689	0.0414795	Amoxicillin	1	15	Amoxicillin	0.949624	Azithromycin	0.939625
553	0.635288	0.0193965	Amoxicillin	1	13	Azithromycin	0.927628	Ceftriaxone	0.893428
4148	12.7207	0.995081	Ceftriaxone	1	14	Ceftriaxone	0.936585	Amoxicillin	0.91226
577	8.36334	0.950564	Ceftriaxone	1	8	Ceftriaxone	0.8615	Azithromycin	0.709449
4769	6.8135	0.109226	Ceftriaxone	1	5	Ceftriaxone	0.920122	Azithromycin	0.828632
821	10.6908	0.248378	Azithromycin	1	11	Amoxicillin	0.990158	Azithromycin	0.98539
954	9.82938	0.993016	Ceftriaxone	1	12	Ceftriaxone	0.951889	Azithromycin	0.9439
4179	12.8584	0.181839	Amoxicillin	1	14	Ceftriaxone	0.88604	Amoxicillin	0.791821
454	9.66437	0.993016	Ceftriaxone	1	12	Ceftriaxone	0.949967	Azithromycin	0.939277
614	10.4616	0.281786	Amoxicillin	0	6	Ceftriaxone	0.406133	Amoxicillin	0.166262
3565	10.7281	0.999339	Amoxicillin	1	10	Ceftriaxone	0.0645823	Azithromycin	0.0358563
748	9.22612	0.992815	Ceftriaxone	0	9	Ceftriaxone	0.971653	Azithromycin	0.938016
4936	9.69523	0.0405742	Amoxicillin	0	5	Ceftriaxone	0.414695	Azithromycin	0.1955
297	9.08358	0.999441	Amoxicillin	0	9	Azithromycin	0.930098	Amoxicillin	0.924411
926	11.7794	0.995301	Azithromycin	0	14	Azithromycin	0.0321332	Amoxicillin	0.0278373
895	8.51397	0.995086	Amoxicillin	0	10	Ceftriaxone	0.247422	Azithromycin	0.245331
3172	7.78531	0.997605	Azithromycin	1	10	Amoxicillin	0.97857	Azithromycin	0.962099
4443	11.6825	0.999507	Ceftriaxone	0	10	Amoxicillin	0.0513286	Azithromycin	0.0380047
1647	9.00508	0.0633875	Ceftriaxone	0	8	Azithromycin	0.0910473	Ceftriaxone	0.0398006
499	9.71003	0.996935	Azithromycin	1	14	Azithromycin	0.911157	Ceftriaxone	0.840851
44	8.5816	0.982665	Azithromycin	1	10	Azithromycin	0.980024	Ceftriaxone	0.9777
2828	9.75415	0.023851	Ceftriaxone	1	8	Azithromycin	0.865254	Ceftriaxone	0.791335
304	11.6315	0.03905	Azithromycin	1	15	Azithromycin	0.959871	Amoxicillin	0.944654
1223	0.4121	0.00434944	Ceftriaxone	0	10	Amoxicillin	0.140323	Azithromycin	0.092052
4451	8.65605	0.0334179	Amoxicillin	1	12	Azithromycin	0.695635	Ceftriaxone	0.587312
2434	9.93018	0.998181	Ceftriaxone	0	6	Azithromycin	0.0258756	Amoxicillin	0.0241604
4470	11.4375	0.0664949	Azithromycin	1	14	Azithromycin	0.987079	Ceftriaxone	0.976962
1691	10.3923	0.199392	Amoxicillin	0	10	Amoxicillin	0.740302	Azithromycin	0.687324
241	6.87447	0.0451951	Amoxicillin	1	5	Amoxicillin	0.962593	Ceftriaxone	0.947723
603	8.2048	0.267122	Azithromycin	1	10	Azithromycin	0.944147	Ceftriaxone	0.940851
4919	9.1413	0.36752	Amoxicillin	0	10	Ceftriaxone	0.2742	Azithromycin	0.221128
191	10.2209	0.542422	Amoxicillin	0	7	Amoxicillin	0.770462	Azithromycin	0.707744
3091	10.1932	0.101063	Amoxicillin	0	10	Ceftriaxone	0.302467	Azithromycin	0.228125
2293	8.06735	0.989212	Azithromycin	1	10	Azithromycin	0.812946	Ceftriaxone	0.75323
1083	8.34328	0.0572166	Ceftriaxone	1	10	Azithromycin	0.941988	Ceftriaxone	0.939205
5542	10.2259	0.316224	Ceftriaxone	1	9	Ceftriaxone	0.756073	Azithromycin	0.648213
229	9.35001	0.125348	Ceftriaxone	1	9	Ceftriaxone	0.918441	Azithromycin	0.904769
3938	9.80603	0.0549903	Azithromycin	0	14	Azithromycin	0.175979	Ceftriaxone	0.166171
3979	7.62286	0.0107656	Ceftriaxone	1	7	Ceftriaxone	0.903905	Azithromycin	0.89831
1670	13.1128	0.317219	Ceftriaxone	0	10	Amoxicillin	0.413221	Azithromycin	0.185571
